# Supplementary material for: Thousands of high-quality sequencing samples fail to show meaningful correlation between 5S and 45S ribosomal DNA arrays in humans
Source: Sci Rep. 2021 Jan 11;11:449. doi: 10.1038/s41598-020-80049-y (PMC7801704; doi:10.1038/s41598-020-80049-y)
Supplement: Supplementary file 1 — Supplementary Information 1. [file 41598_2020_80049_MOESM1_ESM.txt]

Sample	HC.chr1.depth	Num.Chromosomes	XY	Continent	HC.18S.CN	HC.5.8S.CN	HC.28S.CN	HC.5S.CN
HG00096	34.9789	46	XY	EUROPEAN	278.3234543	278.4878156	212.2338515	258.6279346
HG00097	33.7262	46	XX	EUROPEAN	346.5655168	318.9400805	251.7295159	261.8926718
HG00099	38.8433	46	XX	EUROPEAN	333.8989718	376.1953487	275.3719003	251.6398108
HG00100	32.1223	46	XX	EUROPEAN	236.284021	248.0051807	187.2329607	267.2935202
HG00101	34.5863	46	XY	EUROPEAN	280.8919657	274.0733965	206.6155289	267.8266317
HG00102	32.7559	46	XX	EUROPEAN	274.0061254	280.1692963	205.9694081	246.4150109
HG00103	33.8813	46	XY	EUROPEAN	236.1290334	243.5815589	183.7495413	325.6644191
HG00105	30.2595	46	XY	EUROPEAN	261.141813	245.1107895	179.5337002	214.4483278
HG00106	37.2138	46	XX	EUROPEAN	211.5010727	219.5184219	162.0139124	252.9764463
HG00107	33.8185	46	XY	EUROPEAN	200.92818	213.0274115	160.8531819	288.42104
HG00108	33.8266	46	XY	EUROPEAN	302.115026	292.5393467	215.0709796	248.5046122
HG00109	37.1803	46	XY	EUROPEAN	252.6946278	245.1373511	178.2062006	238.0157198
HG00110	32.1173	46	XX	EUROPEAN	167.2328921	174.3283344	126.2870789	245.9748979
HG00111	33.9464	46	XX	EUROPEAN	204.1638461	204.5011086	147.5204047	279.6097319
HG00112	33.7206	46	XY	EUROPEAN	280.8431641	281.7391747	206.442155	252.6932185
HG00113	30.4163	46	XY	EUROPEAN	357.9441921	398.9884237	296.5140402	259.9304967
HG00114	34.8099	46	XY	EUROPEAN	349.2850974	375.082365	282.5562077	289.7534683
HG00115	30.5902	46	XY	EUROPEAN	219.8037731	235.2791309	174.1987085	321.6938002
HG00116	45.8803	46	XY	EUROPEAN	231.258747	232.720367	172.9121213	282.1760606
HG00117	39.3256	46	XY	EUROPEAN	314.854481	325.9242225	243.0376142	311.4224839
HG00118	35.251	46	XX	EUROPEAN	284.0741128	280.5637533	207.7289533	241.4047922
HG00119	35.9788	46	XY	EUROPEAN	282.0181847	241.7575488	190.0550695	232.0560767
HG00120	38.9494	46	XX	EUROPEAN	228.9306214	237.7628345	183.29234	302.2206773
HG00121	33.6502	46	XX	EUROPEAN	287.1323816	294.6903298	218.8943899	272.6330609
HG00122	36.0008	46	XX	EUROPEAN	204.7525381	208.9815555	152.2036547	246.7881338
HG00123	32.4731	46	XX	EUROPEAN	321.6172877	339.382325	257.5261781	261.369544
HG00125	29.8618	46	XX	EUROPEAN	216.0746944	226.5410513	165.5519761	256.901642
HG00126	43.4712	46	XY	EUROPEAN	348.9787293	384.8325732	289.0143359	232.7708102
HG00127	35.3541	46	XX	EUROPEAN	268.6358671	286.5889824	209.767844	306.021528
HG00128	44.5061	46	XX	EUROPEAN	313.8869224	310.7686791	242.4079695	294.7455564
HG00129	30.8706	46	XY	EUROPEAN	163.8487864	137.2891182	105.9962121	248.1697395
HG00130	31.3389	46	XX	EUROPEAN	169.7971267	145.4133853	107.6330056	261.1490501
HG00131	33.3198	46	XY	EUROPEAN	248.7192559	243.695692	181.2257777	217.7550201
HG00132	32.4731	46	XX	EUROPEAN	236.6128187	256.3379897	187.1986352	341.8280015
HG00133	51.0228	46	XX	EUROPEAN	214.0764386	234.7338263	174.9687068	321.3960999
HG00136	32.3686	46	XY	EUROPEAN	339.5983805	367.6601185	283.1443642	288.2726924
HG00137	33.547	46	XX	EUROPEAN	249.3446662	217.7141339	162.2543496	278.1734372
HG00138	34.652	46	XY	EUROPEAN	196.6299403	193.3659218	137.8752549	251.8562367
HG00140	33.7398	46	XY	EUROPEAN	363.6423657	403.4189262	309.0285064	267.207784
HG00141	34.1116	46	XY	EUROPEAN	224.0404821	218.4500735	164.5809637	267.9404083
HG00142	32.2997	46	XY	EUROPEAN	339.961095	363.2813612	281.4663913	333.0929282
HG00143	34.2728	46	XY	EUROPEAN	212.0533504	203.9915927	148.3572979	232.0284442
HG00145	31.4026	46	XY	EUROPEAN	288.615241	315.6031017	239.2606557	258.7852256
HG00146	43.6783	46	XX	EUROPEAN	299.6759931	329.0728794	249.6658524	255.8592223
HG00148	30.767	46	XY	EUROPEAN	250.1764654	269.1228235	206.5728432	272.5575084
HG00149	33.9207	46	XY	EUROPEAN	323.4682352	361.208896	262.7463466	273.3853219
HG00150	39.639	46	XX	EUROPEAN	307.1724034	329.0627853	253.4075027	269.8479813
HG00151	36.4979	46	XY	EUROPEAN	228.277848	234.314851	181.3835865	237.4772655
HG00155	31.8045	46	XY	EUROPEAN	137.6081567	141.7884121	105.3018703	277.8194624
HG00157	31.5099	46	XY	EUROPEAN	321.1625553	336.4288926	262.9901502	302.5558359
HG00158	37.1756	46	XX	EUROPEAN	204.8564668	204.4817699	162.3425042	246.4086237
HG00159	34.8553	46	XY	EUROPEAN	333.0252946	323.8939381	243.7138685	313.519556
HG00160	33.2737	46	XY	EUROPEAN	325.3842504	353.3478718	264.0187295	316.7865659
HG00171	35.6008	46	XX	EUROPEAN	202.9944697	201.5561591	142.6424874	276.555908
HG00173	31.5251	46	XX	EUROPEAN	266.5011645	291.0631902	219.0677693	312.9171296
HG00174	35.3805	46	XX	EUROPEAN	227.4966388	187.1884698	145.9966177	224.1634948
HG00176	35.1382	46	XX	EUROPEAN	230.5171756	229.9778124	170.0629704	285.9918741
HG00177	32.1084	46	XX	EUROPEAN	306.438878	327.2979264	243.2775639	280.5854157
HG00178	32.3219	46	XX	EUROPEAN	270.8312107	282.2715911	216.043405	280.0698112
HG00179	31.8755	46	XX	EUROPEAN	244.3987086	224.7989716	166.2911431	299.6264781
HG00180	35.4632	46	XX	EUROPEAN	278.5972987	306.3536357	223.7532616	288.3300841
HG00181	33.4549	46	XY	EUROPEAN	268.0889692	288.7716904	219.4016422	248.3669331
HG00182	34.6909	46	XY	EUROPEAN	255.6478838	259.5175706	196.6340837	271.3972981
HG00183	32.3974	46	XY	EUROPEAN	266.3253309	276.3868879	212.2100333	289.6031296
HG00186	34.2789	46	XY	EUROPEAN	225.5856397	217.9079058	162.0670442	264.414157
HG00187	34.7409	46	XY	EUROPEAN	180.0016894	169.3283085	127.1895662	277.7472686
HG00188	32.2197	46	XY	EUROPEAN	220.4117357	240.8998143	177.9648269	287.2284107
HG00189	30.0496	46	XY	EUROPEAN	331.9548461	352.7437609	271.7174272	275.843938
HG00190	34.0833	46	XY	EUROPEAN	187.5923258	180.3928072	132.4910831	276.5373595
HG00231	32.9587	46	XX	EUROPEAN	207.1790369	212.2542516	164.3808767	261.5296625
HG00232	54.4475	46	XX	EUROPEAN	203.6908062	204.6307098	156.7496518	305.2588
HG00233	42.4633	46	XX	EUROPEAN	229.7950271	210.3370462	158.5012627	277.1530877
HG00234	38.4305	46	XY	EUROPEAN	203.5086177	190.6553621	138.7854265	233.518896
HG00235	38.024	46	XX	EUROPEAN	283.7409404	301.3616275	226.2115155	264.0537599
HG00236	39.6124	46	XX	EUROPEAN	226.6813701	239.0120458	172.4453286	285.3881383
HG00237	32.5415	46	XX	EUROPEAN	248.2703519	238.6404974	184.0718262	306.1888043
HG00238	30.2813	46	XX	EUROPEAN	242.309781	232.6905375	173.0601614	264.9503595
HG00239	36.1116	46	XX	EUROPEAN	261.9788617	263.6432509	189.0650096	273.7118697
HG00240	29.7885	46	XX	EUROPEAN	339.9492861	358.1553562	265.1607164	277.3803247
HG00242	41.4849	46	XY	EUROPEAN	262.2070798	271.9684991	202.7082947	263.5209557
HG00245	43.8091	46	XX	EUROPEAN	229.9785141	226.9247583	174.7688646	215.881032
HG00250	31.4962	46	XX	EUROPEAN	301.3099117	286.9973153	218.2316174	297.607724
HG00251	41.119	46	XY	EUROPEAN	306.0112323	285.4703368	217.7747513	258.0693528
HG00252	34.7748	46	XY	EUROPEAN	289.6013086	304.887667	229.5842583	313.3403242
HG00253	36.9463	46	XX	EUROPEAN	287.2045327	305.5453645	224.4471932	301.9859759
HG00254	34.603	46	XX	EUROPEAN	265.7491328	271.0066558	197.4751707	257.0691453
HG00255	34.7361	46	XX	EUROPEAN	245.3000054	271.1410367	200.3784727	329.0974515
HG00256	32.896	46	XY	EUROPEAN	323.3169529	343.662676	271.1531291	271.5967376
HG00257	35.8585	46	XX	EUROPEAN	301.649443	339.7428445	246.8647601	304.9917162
HG00258	37.6706	46	XX	EUROPEAN	183.1954564	166.689149	123.0958183	270.0141501
HG00259	32.1955	46	XX	EUROPEAN	299.8817033	316.6876488	238.2368136	272.6729815
HG00260	31.9291	46	XY	EUROPEAN	277.5911154	298.4123642	220.5064763	205.528204
HG00261	32.3519	46	XX	EUROPEAN	330.3181788	352.4318746	261.8549967	296.986402
HG00262	30.7509	46	XX	EUROPEAN	417.6738982	465.5705484	358.4766625	309.8924283
HG00263	31.5983	46	XX	EUROPEAN	314.1316965	327.6105457	245.2604518	258.7983144
HG00265	36.2872	46	XY	EUROPEAN	274.3589266	277.8358581	209.8319334	257.3400196
HG00266	31.9785	46	XX	EUROPEAN	282.0897446	299.9260351	229.9369889	308.3396554
HG00267	34.6291	46	XY	EUROPEAN	267.731574	264.3139849	197.2395086	257.4402921
HG00268	32.5272	46	XX	EUROPEAN	321.1618753	346.1757356	254.6410389	250.5780794
HG00269	31.2885	46	XX	EUROPEAN	316.2023284	315.6512705	227.9828052	284.2852647
HG00271	35.2139	46	XY	EUROPEAN	175.9279814	166.4868044	122.338622	251.6441491
HG00272	46.5773	46	XX	EUROPEAN	301.3727939	327.3984877	246.5215173	297.6802111
HG00273	36.3815	46	XY	EUROPEAN	295.6244814	307.4376973	231.0674381	295.3349167
HG00274	32.9173	46	XX	EUROPEAN	236.927506	233.6627783	182.3436309	284.4323138
HG00275	32.1361	46	XX	EUROPEAN	255.9156536	264.664952	196.8751653	259.7830236
HG00276	30.1685	46	XX	EUROPEAN	340.5497742	378.1818236	288.7747153	235.1897613
HG00277	34.4501	46	XY	EUROPEAN	272.4065963	268.4059397	196.5060576	275.3643844
HG00278	36.8528	46	XY	EUROPEAN	257.6064028	248.7486108	188.3205618	281.0495487
HG00280	36.6283	46	XY	EUROPEAN	314.3307224	314.7034112	243.4197965	250.8253396
HG00281	33.3185	46	XX	EUROPEAN	280.4934403	302.3295048	234.2120244	348.3657666
HG00282	32.6364	46	XX	EUROPEAN	252.3180168	246.9432162	186.0760787	259.0495974
HG00284	33.4605	46	XY	EUROPEAN	233.0272081	229.2856574	170.2403331	274.6277497
HG00285	35.8073	46	XX	EUROPEAN	301.4278441	291.8278362	219.495466	256.6642708
HG00288	32.564	46	XX	EUROPEAN	307.5520249	293.7406162	223.346231	282.3188107
HG00290	45.5906	46	XY	EUROPEAN	385.6582959	415.3538076	310.0013307	309.0304646
HG00304	33.7339	46	XX	EUROPEAN	280.5895349	281.8327697	216.1795701	300.6446736
HG00306	33.8622	46	XX	EUROPEAN	241.5803279	248.2936933	188.2945192	252.1334523
HG00308	33.0419	46	XY	EUROPEAN	263.5447928	246.9244657	186.8248093	233.8123203
HG00309	34.7391	46	XX	EUROPEAN	290.2046477	295.9144753	224.228607	298.2323179
HG00310	34.1068	46	XY	EUROPEAN	318.4679928	312.4712639	231.2797839	281.9337934
HG00311	32.8898	46	XY	EUROPEAN	190.7070655	179.1735095	133.3146852	268.5197837
HG00313	37.3517	46	XX	EUROPEAN	271.1552712	256.4565782	191.4681259	257.3441013
HG00315	33.9166	46	XX	EUROPEAN	203.7303674	197.2752121	145.7589106	310.5166621
HG00318	31.5104	46	XX	EUROPEAN	263.0415618	286.4711859	212.546757	293.8009395
HG00319	34.7008	46	XX	EUROPEAN	182.1516189	202.9278277	152.3964865	352.7770146
HG00320	40.4506	46	XX	EUROPEAN	252.5324632	236.6089631	174.4359787	216.4877122
HG00321	54.9016	46	XY	EUROPEAN	312.0643931	333.5088955	260.0181658	326.8331188
HG00323	31.7425	46	XX	EUROPEAN	319.3755788	346.612997	262.0425822	260.0286265
HG00324	33.2484	46	XX	EUROPEAN	286.4482149	279.3839723	208.5551986	231.5746804
HG00325	30.5375	46	XY	EUROPEAN	364.5697348	380.5220166	285.4042843	266.0576516
HG00326	41.7672	46	XX	EUROPEAN	122.9631765	119.164302	89.0906421	286.765019
HG00327	34.9976	46	XX	EUROPEAN	281.683749	309.8745697	247.0348443	276.2038275
HG00328	32.2964	46	XX	EUROPEAN	251.8482897	243.1621217	181.882604	244.8401229
HG00329	36.011	46	XY	EUROPEAN	197.7051073	176.9977574	141.6071015	270.5351051
HG00330	33.3685	46	XX	EUROPEAN	294.7927867	286.0686434	216.6456389	217.8649459
HG00331	34.7962	46	XX	EUROPEAN	297.1739482	282.0044007	221.0553643	294.5125432
HG00332	35.7056	46	XX	EUROPEAN	211.0452296	182.8052735	136.6751061	266.5230002
HG00334	32.5492	46	XX	EUROPEAN	256.0355316	244.7945339	192.4288974	258.3186719
HG00335	33.3795	46	XY	EUROPEAN	228.6044862	227.5457409	167.6320296	230.5718151
HG00336	34.8976	46	XY	EUROPEAN	227.1014784	221.4466156	147.3797625	220.2879471
HG00337	31.7872	46	XX	EUROPEAN	214.487983	215.4819197	163.5035486	290.7017618
HG00338	36.7378	46	XY	EUROPEAN	206.8051303	195.3838968	150.1292946	265.0216956
HG00339	41.6057	46	XX	EUROPEAN	328.847846	314.7047052	234.8681391	285.8405228
HG00341	32.8885	46	XY	EUROPEAN	198.7381608	199.6343755	146.1842285	325.4824057
HG00342	33.5149	46	XY	EUROPEAN	274.9809375	285.6812826	218.4479142	260.7124612
HG00343	33.1631	46	XX	EUROPEAN	268.4857776	288.2241902	209.1839022	269.3035979
HG00344	35.2605	46	XX	EUROPEAN	310.1999942	338.2068873	259.7263227	255.271245
HG00345	33.6092	46	XY	EUROPEAN	295.9407256	266.5982191	191.6606167	219.5660122
HG00346	31.6078	46	XX	EUROPEAN	220.8826237	209.5532091	156.7343082	230.3456428
HG00349	36.4334	46	XX	EUROPEAN	282.6572737	307.0427538	214.6574297	296.4589707
HG00350	47.3275	46	XX	EUROPEAN	320.72277	341.2548487	249.6866867	335.5783138
HG00351	30.9551	46	XY	EUROPEAN	250.9681709	259.999551	194.510113	257.4598116
HG00353	32.5041	46	XX	EUROPEAN	253.3034294	242.5218792	189.5157842	310.6623981
HG00355	48.3267	46	XX	EUROPEAN	223.5628581	237.4621965	181.7710155	365.8905117
HG00356	34.0562	46	XX	EUROPEAN	287.5601769	318.8444563	227.6750391	263.9450949
HG00357	33.742	46	XX	EUROPEAN	297.2912098	291.8596982	227.0007706	246.7792794
HG00358	36.8197	46	XY	EUROPEAN	302.6033758	321.10251	244.1290939	290.8416549
HG00360	33.3441	46	XY	EUROPEAN	202.1442247	222.7116947	164.5122625	299.8592612
HG00362	34.5515	46	XX	EUROPEAN	318.2314057	345.6649361	267.3801909	301.0174176
HG00364	33.6563	46	XX	EUROPEAN	278.8935248	266.6901159	198.0350385	293.1392777
HG00365	33.3823	46	XX	EUROPEAN	281.3413303	283.7874474	217.4391818	279.4916582
HG00366	31.0633	46	XY	EUROPEAN	153.1613367	159.4568116	117.5663886	300.4169598
HG00367	33.3494	46	XX	EUROPEAN	227.2809333	223.9003603	165.5434081	220.3647759
HG00368	33.9038	46	XX	EUROPEAN	202.7163673	196.809196	151.8964443	230.1029276
HG00369	47.1682	46	XY	EUROPEAN	341.1592761	357.5904548	264.9645312	323.3587021
HG00371	37.1726	46	XY	EUROPEAN	246.2195458	241.7733478	179.1470061	307.071462
HG00372	32.5029	46	XY	EUROPEAN	184.4559016	176.5453442	135.7238893	304.7328847
HG00373	32.3386	46	XX	EUROPEAN	191.0996936	185.9216497	144.5247063	297.5291969
HG00375	36.6949	46	XY	EUROPEAN	370.3931045	395.3901645	292.5867082	244.007381
HG00376	34.6581	46	XX	EUROPEAN	252.5953778	275.3840119	207.9331142	324.766841
HG00378	35.3379	46	XX	EUROPEAN	265.8735746	283.7726615	217.926551	302.58712
HG00379	35.3447	46	XX	EUROPEAN	236.5114879	241.2720407	182.9722702	287.1867331
HG00380	34.533	46	XX	EUROPEAN	326.7175725	348.755303	265.9948455	284.6021281
HG00381	34.7182	46	XX	EUROPEAN	238.9512884	256.5113245	184.6468615	295.4224928
HG00382	32.903	46	XY	EUROPEAN	255.9146163	270.7282224	210.2286519	270.3551612
HG00383	34.1115	46	XX	EUROPEAN	294.6230592	304.6623703	244.6217063	307.9996652
HG00384	34.1773	46	XX	EUROPEAN	313.0101377	286.7920248	226.9715084	297.3632903
HG00403	32.7655	46	XY	EAST.ASIAN	269.4829875	273.124005	205.4455652	295.1824832
HG00404	30.9917	46	XX	EAST.ASIAN	265.2570049	275.0570016	208.7711656	255.0650925
HG00406	33.7431	46	XY	EAST.ASIAN	318.526628	357.2784222	254.5610806	270.4214937
HG00407	35.9023	46	XX	EAST.ASIAN	380.5943851	405.0844923	309.8091209	250.1722823
HG00409	30.0868	46	XY	EAST.ASIAN	258.8003996	270.9959608	196.8220837	250.9153406
HG00410	34.1184	46	XX	EAST.ASIAN	355.8700655	389.696704	288.6182627	297.5956552
HG00419	33.1455	46	XX	EAST.ASIAN	403.427729	399.0456285	305.9641077	261.3705088
HG00421	35.2631	46	XY	EAST.ASIAN	264.2621734	257.6401701	192.1629125	295.467711
HG00422	36.3009	46	XX	EAST.ASIAN	245.9097385	227.4904556	168.290226	243.5135308
HG00428	33.1606	46	XX	EAST.ASIAN	261.3155163	228.8292326	171.1034581	263.168782
HG00436	32.1038	46	XY	EAST.ASIAN	307.3491569	337.1313506	258.8030077	263.3044805
HG00437	32.3292	46	XX	EAST.ASIAN	270.7314451	261.1819206	203.4458013	246.5296833
HG00443	36.615	46	XX	EAST.ASIAN	340.8473068	377.6989174	291.2141654	230.6230906
HG00445	38.1709	46	XY	EAST.ASIAN	289.2253812	269.3604941	199.7643929	244.6922647
HG00446	33.8918	46	XX	EAST.ASIAN	336.2994324	354.9666468	271.3299382	235.5134636
HG00448	37.1905	46	XY	EAST.ASIAN	329.8751211	348.510171	253.0135384	234.0591511
HG00449	32.7748	46	XX	EAST.ASIAN	429.7431206	455.1862084	332.6256758	273.7083228
HG00451	34.7723	46	XY	EAST.ASIAN	215.0003069	180.4866605	133.8716929	255.6689764
HG00452	32.4716	46	XX	EAST.ASIAN	301.5949003	300.2127562	226.0970612	286.8833683
HG00457	34.0891	46	XY	EAST.ASIAN	265.9094489	281.8255203	206.6858126	260.6623173
HG00458	34.9095	46	XX	EAST.ASIAN	245.0572935	254.3937313	188.3498761	320.4578924
HG00463	34.2422	46	XY	EAST.ASIAN	261.8360204	258.5802515	190.0460056	253.3585377
HG00464	34.5672	46	XX	EAST.ASIAN	290.3888957	283.753768	214.0709497	246.2973546
HG00472	31.0151	46	XY	EAST.ASIAN	289.7843197	305.4464512	222.2278825	255.1124724
HG00473	37.1366	46	XX	EAST.ASIAN	422.6608307	418.1134542	311.6478084	248.4136854
HG00475	33.7466	46	XY	EAST.ASIAN	196.3316049	191.4215958	146.5155008	236.3316135
HG00476	31.0515	46	XX	EAST.ASIAN	239.3498676	256.5247317	196.454707	276.7221024
HG00478	33.7076	46	XY	EAST.ASIAN	234.5276886	218.529787	160.58871	233.2855459
HG00479	31.418	46	XX	EAST.ASIAN	169.5296568	161.0022734	113.3853205	244.9524908
HG00500	37.3402	46	XY	EAST.ASIAN	298.2925493	323.8176017	237.3247421	254.5509524
HG00513	62.7402	46	XX	EAST.ASIAN	310.4657422	323.831121	240.4601834	NA
HG00524	33.2682	46	XY	EAST.ASIAN	131.0998242	125.5848195	93.99787184	255.374539
HG00525	32.3047	46	XX	EAST.ASIAN	292.1485856	282.1359886	206.6855081	250.3550452
HG00530	33.9867	46	XY	EAST.ASIAN	396.0740018	399.9620009	306.5618806	268.335156
HG00531	34.9266	46	XX	EAST.ASIAN	238.4748942	213.2990018	159.5026904	270.0981936
HG00533	34.2409	46	XY	EAST.ASIAN	252.0595203	267.8193563	207.3385922	282.1006505
HG00534	34.439	46	XX	EAST.ASIAN	261.6526372	249.1529841	187.7096702	245.7635599
HG00536	31.4156	46	XY	EAST.ASIAN	266.1734934	289.7236012	212.8766176	281.988924
HG00537	32.5249	46	XX	EAST.ASIAN	313.1383372	315.262625	224.8886238	218.2701523
HG00542	33.1596	46	XY	EAST.ASIAN	156.0731775	144.1290349	103.0498961	301.3295378
HG00543	37.944	46	XX	EAST.ASIAN	277.334293	306.0432001	233.792958	373.5472284
HG00551	46.1762	46	XX	AMERICAS	359.9660013	388.4389998	290.5179147	278.2038516
HG00553	36.3405	46	XY	AMERICAS	344.0906863	366.0435003	284.3252019	260.5234853
HG00554	34.4954	46	XX	AMERICAS	209.8258778	209.5272446	156.8174307	289.0508769
HG00556	30.7884	46	XY	EAST.ASIAN	261.5837402	269.9161575	212.3100475	244.0626184
HG00557	33.9319	46	XX	EAST.ASIAN	325.5490129	358.8759825	259.270087	253.8974576
HG00559	33.5107	46	XY	EAST.ASIAN	366.2597525	393.3881828	309.587485	273.8367987
HG00560	31.2421	46	XX	EAST.ASIAN	304.0779744	302.4024601	230.8525995	300.4713311
HG00565	31.0463	46	XY	EAST.ASIAN	166.730957	159.0078398	117.930317	302.3769644
HG00566	44.4339	46	XX	EAST.ASIAN	342.5750345	399.9898339	289.8273615	248.5467363
HG00580	34.452	46	XY	EAST.ASIAN	371.1999103	377.8496215	284.7981733	263.7004605
HG00581	32.0653	46	XX	EAST.ASIAN	240.3984455	250.7711126	191.1068975	250.5035373
HG00583	34.5438	46	XY	EAST.ASIAN	216.3773688	213.4526302	160.1008961	214.1408782
HG00584	40.8	46	XX	EAST.ASIAN	222.6381001	205.7961783	156.6823529	245.5493437
HG00589	35.1778	46	XY	EAST.ASIAN	293.4605505	279.1330505	206.3545759	240.8954953
HG00590	33.9017	46	XX	EAST.ASIAN	320.1434411	346.4771857	266.2883179	266.0082601
HG00592	36.2365	46	XY	EAST.ASIAN	188.2653088	170.9721723	127.2882315	222.5275574
HG00593	34.2516	46	XX	EAST.ASIAN	237.2143904	199.3258505	157.3810664	230.1698592
HG00595	31.3083	46	XY	EAST.ASIAN	323.531702	369.6000029	282.0668428	275.1798476
HG00596	44.5769	46	XX	EAST.ASIAN	442.6155158	486.0043403	368.1370097	242.49876
HG00598	34.7931	46	XY	EAST.ASIAN	387.4769462	393.8245168	296.5708718	252.7018573
HG00599	33.5259	46	XX	EAST.ASIAN	265.448504	256.8503792	190.0117024	243.5181543
HG00607	38.1504	46	XY	EAST.ASIAN	255.3186951	272.2511545	209.2881508	233.3799171
HG00608	45.7664	46	XX	EAST.ASIAN	255.5107436	260.4740985	201.0645364	230.4863158
HG00610	35.5362	46	XY	EAST.ASIAN	441.5592531	425.4308973	315.5632848	224.3695069
HG00611	36.3107	46	XX	EAST.ASIAN	436.9226018	426.9387773	325.2765714	255.368571
HG00613	33.0017	46	XY	EAST.ASIAN	291.3080862	289.3346413	216.2561323	303.5651281
HG00614	32.9539	46	XX	EAST.ASIAN	335.7342143	333.5195743	257.7200271	237.3375639
HG00619	34.9633	46	XY	EAST.ASIAN	263.7463105	254.2839233	179.0694814	254.7301488
HG00620	34.8958	46	XX	EAST.ASIAN	325.3542418	353.8631463	265.8864391	248.2976592
HG00622	32.0178	46	XY	EAST.ASIAN	255.9244524	273.2417195	206.944054	205.3793012
HG00625	35.5033	46	XY	EAST.ASIAN	168.9950725	166.7086442	121.6829609	219.6322432
HG00626	34.2575	46	XX	EAST.ASIAN	225.5206134	223.0687315	172.1771875	231.4290832
HG00628	35.8626	46	XY	EAST.ASIAN	274.8565069	273.6884204	208.5597066	262.4790678
HG00629	45.4891	46	XX	EAST.ASIAN	379.0076577	421.6110454	320.7225467	266.1930946
HG00631	31.41	46	XY	EAST.ASIAN	369.0149195	381.0358987	272.3096678	264.105762
HG00632	31.6306	46	XX	EAST.ASIAN	271.6380929	268.4433896	201.7891957	258.5541577
HG00634	34.2985	46	XY	EAST.ASIAN	193.0185949	184.9084596	136.9348514	209.4508868
HG00637	33.6173	46	XY	AMERICAS	372.5073	375.7240476	293.2541677	260.8424288
HG00638	36.9286	46	XX	AMERICAS	349.0842627	372.55039	292.5127589	276.480148
HG00641	32.6313	46	XX	AMERICAS	271.4400401	290.5978612	218.1422949	261.2517267
HG00650	38.7292	46	XY	EAST.ASIAN	204.4753188	210.3575827	162.76057	266.3791892
HG00651	34.7076	46	XX	EAST.ASIAN	301.3860424	341.6880445	258.2884824	284.6493525
HG00653	50.7947	46	XY	EAST.ASIAN	288.6607162	333.9855195	254.5205176	275.8934617
HG00654	32.0288	46	XX	EAST.ASIAN	459.1850094	498.8877844	392.6869984	262.5312838
HG00656	34.0591	46	XY	EAST.ASIAN	280.8412436	301.9118865	230.5995559	228.7741888
HG00657	31.8009	46	XX	EAST.ASIAN	289.4103734	298.1662599	229.5276758	244.938751
HG00662	56.2997	46	XY	EAST.ASIAN	257.1410774	270.0300617	190.1504508	247.0040906
HG00663	32.88	46	XX	EAST.ASIAN	364.5859552	384.92569	286.0496756	243.4090406
HG00671	34.5644	46	XY	EAST.ASIAN	269.5188871	290.420496	220.9471788	268.5936067
HG00672	30.927	46	XX	EAST.ASIAN	230.0857525	248.0781227	184.9844257	252.837193
HG00674	34.0854	46	XY	EAST.ASIAN	336.4079635	339.1429074	250.7302247	263.2616946
HG00675	31.3358	46	XX	EAST.ASIAN	351.6852268	355.0051196	263.5037242	309.1381394
HG00683	33.0265	46	XY	EAST.ASIAN	187.1333208	176.7868131	131.7124128	252.0412796
HG00684	30.5101	46	XX	EAST.ASIAN	302.7201055	317.2348253	240.2293011	242.5163584
HG00689	49.595	46	XY	EAST.ASIAN	211.4691762	217.0186151	158.1085459	212.8960281
HG00690	32.296	46	XX	EAST.ASIAN	310.8022345	312.9016391	227.470275	246.2564768
HG00692	34.0594	46	XY	EAST.ASIAN	187.9752473	171.7424811	130.8314298	250.8900711
HG00693	34.0742	46	XX	EAST.ASIAN	327.3608367	320.8438295	237.9176425	295.4497795
HG00698	38.9525	46	XY	EAST.ASIAN	321.3133591	346.6184725	262.3641615	268.6514249
HG00699	36.2477	46	XX	EAST.ASIAN	362.5919476	395.6267711	308.9115539	254.4596902
HG00701	39.2267	46	XY	EAST.ASIAN	231.6893059	244.3628388	184.4590547	266.8322957
HG00704	30.6408	46	XY	EAST.ASIAN	330.4957825	360.9098613	283.630323	268.389514
HG00705	31.03	46	XX	EAST.ASIAN	268.7068132	300.9393006	221.0656354	268.0751499
HG00707	33.8778	46	XY	EAST.ASIAN	335.2729618	348.9106388	274.5247133	242.1766828
HG00708	33.1318	46	XX	EAST.ASIAN	284.7848436	307.8759402	227.8765416	231.7635565
HG00717	32.082	46	XX	EAST.ASIAN	283.1066513	258.8768351	207.1583235	266.4139053
HG00728	33.0801	46	XY	EAST.ASIAN	222.9572545	236.7189911	178.6201775	319.1392113
HG00729	38.8581	46	XX	EAST.ASIAN	236.1769157	249.4393409	178.6817506	235.8441238
HG00731	31.9174	46	XY	AMERICAS	222.5358431	238.2515314	182.4860421	262.5589286
HG00734	34.0042	46	XX	AMERICAS	229.8626802	219.025398	163.6611556	241.4079525
HG00736	33.5483	46	XY	AMERICAS	170.8182551	168.8272205	123.1943198	213.1780248
HG00737	33.8282	46	XX	AMERICAS	264.7733813	290.312944	212.2400837	277.4915994
HG00740	33.1963	46	XX	AMERICAS	278.3465586	298.042386	230.8546434	249.0691298
HG00742	37.039	46	XY	AMERICAS	198.3393087	167.919406	126.056319	220.0430237
HG00743	30.1574	46	XX	AMERICAS	209.4269537	221.215154	168.6619757	279.6339558
HG00759	32.3649	46	XX	EAST.ASIAN	283.3032933	272.7168083	201.9024725	217.3656192
HG00766	33.7184	46	XX	EAST.ASIAN	233.1492802	225.6616282	170.5788729	226.4256532
HG00844	32.6136	46	XY	EAST.ASIAN	302.0373138	303.8576459	225.1841767	291.1549651
HG00851	37.5588	46	XX	EAST.ASIAN	416.0933128	447.5575928	334.7746289	264.9148614
HG00864	33.5258	46	XX	EAST.ASIAN	326.5378121	327.1808577	241.6888884	239.8051995
HG00867	34.2563	46	XX	EAST.ASIAN	219.8534435	191.0322284	145.101485	204.3940859
HG00879	30.5541	46	XX	EAST.ASIAN	279.1665524	310.6230888	224.3068306	251.6533402
HG00881	35.3186	46	XY	EAST.ASIAN	226.3505973	232.8372041	176.4584855	272.0791466
HG00956	34.1259	46	XX	EAST.ASIAN	286.2976659	297.3444362	226.4432586	227.9279941
HG00978	37.841	46	XX	EAST.ASIAN	349.8755683	365.3227543	289.0954256	297.509086
HG00982	35.2607	46	XY	EAST.ASIAN	297.1902977	297.7230618	213.3922469	250.9156883
HG01028	50.3822	46	XY	EAST.ASIAN	365.7664263	390.4572556	287.3833748	242.9621363
HG01029	43.307	46	XX	EAST.ASIAN	227.4326919	219.2511206	160.5952848	254.501639
HG01031	34.6606	46	XY	EAST.ASIAN	317.7753056	352.4045787	259.2194019	234.1978505
HG01046	33.4941	46	XX	EAST.ASIAN	325.6099968	325.5622337	239.1724712	247.646181
HG01047	32.7643	46	XY	AMERICAS	177.3132595	173.3949941	125.0710886	238.2766286
HG01048	43.1403	46	XY	AMERICAS	423.7433164	456.467242	350.5334919	227.919234
HG01049	40.5067	46	XX	AMERICAS	243.6177651	257.4464405	193.5452654	306.3141865
HG01051	31.1288	46	XY	AMERICAS	310.6009381	342.5557785	252.3035474	270.6512807
HG01052	34.2006	46	XX	AMERICAS	336.2864979	347.9983273	246.989429	304.2063976
HG01054	31.1239	46	XY	AMERICAS	254.4098775	274.0139303	204.2081273	259.631201
HG01055	33.5163	46	XX	AMERICAS	197.0289906	204.0742948	152.0466161	341.4300228
HG01058	34.6278	46	XX	AMERICAS	290.764586	293.4448714	221.1161745	275.6830501
HG01060	35.6477	46	XY	AMERICAS	200.4261435	168.2130304	130.5075316	226.3363948
HG01061	34.4032	46	XX	AMERICAS	254.902912	244.4647424	191.1957802	260.9448785
HG01063	33.8313	46	XY	AMERICAS	271.4607173	255.3206062	189.6216423	259.9597668
HG01064	33.3619	46	XX	AMERICAS	310.9582674	304.7782318	234.6792799	216.6137009
HG01067	33.8053	46	XX	AMERICAS	282.0182144	283.2105944	206.2355114	270.0789277
HG01069	50.8311	46	XY	AMERICAS	418.1352727	458.1697796	348.481671	212.174882
HG01070	31.3725	46	XX	AMERICAS	324.174972	348.4107395	263.359949	232.9873837
HG01072	30.2232	46	XY	AMERICAS	332.5531608	366.6761755	277.0229493	278.0697287
HG01073	35.1477	46	XX	AMERICAS	359.4239207	402.359912	303.9571105	243.3826066
HG01075	35.7751	46	XY	AMERICAS	274.4390025	297.9129686	225.1042392	250.6408781
HG01077	32.7318	46	XX	AMERICAS	271.775776	252.525223	198.5899543	251.0958206
HG01079	33.3934	46	XY	AMERICAS	358.1159853	374.1772612	273.7836419	247.1736014
HG01080	35.3513	46	XX	AMERICAS	349.9068512	395.9335111	289.8392233	239.1135604
HG01082	33.8874	46	XY	AMERICAS	254.4996381	267.1454948	199.8750765	262.2925696
HG01083	40.0538	46	XX	AMERICAS	238.3421884	240.3674701	180.8634054	278.698085
HG01085	32.6241	46	XY	AMERICAS	152.691225	127.3287926	96.30181369	271.331129
HG01086	33.1276	46	XX	AMERICAS	270.744969	264.9192857	190.1165997	253.0029391
HG01088	34.6392	46	XY	AMERICAS	204.2425922	196.4048169	150.4176386	225.2444992
HG01089	44.3966	46	XX	AMERICAS	275.0035068	270.0446362	200.5671605	258.1630572
HG01092	31.5801	46	XX	AMERICAS	201.8211163	174.7680053	133.5809576	245.0523228
HG01094	33.9978	46	XY	AMERICAS	337.8457957	345.1017606	255.2914208	277.7452445
HG01095	31.2115	46	XX	AMERICAS	264.3050997	276.4337128	206.2963972	301.2425358
HG01097	32.7833	46	XY	AMERICAS	224.5981633	221.9787957	165.6241643	247.058615
HG01098	34.3925	46	XX	AMERICAS	246.2840485	261.0662134	192.1955853	271.5542561
HG01101	36.1318	46	XY	AMERICAS	222.5774564	219.6256853	173.4138165	281.419188
HG01102	37.2475	46	XX	AMERICAS	292.5841355	317.7922855	247.7315256	280.5610671
HG01104	31.7332	46	XY	AMERICAS	280.2925425	284.6001628	224.3877075	292.4788315
HG01105	42.9927	46	XX	AMERICAS	376.0890281	412.7164886	302.6659565	302.9241924
HG01107	34.9027	46	XY	AMERICAS	258.6978994	280.6280076	219.2504687	254.4097384
HG01108	33.8411	46	XX	AMERICAS	262.2071774	270.4900706	193.2565234	297.0916752
HG01110	38.3293	46	XY	AMERICAS	285.8096224	292.2591639	205.4602267	270.1064652
HG01111	31.207	46	XX	AMERICAS	325.5251088	319.8984223	235.2470065	251.126906
HG01112	33.7175	46	XY	AMERICAS	256.642335	270.0920301	202.4266331	244.1601861
HG01113	34.0532	46	XX	AMERICAS	303.5718553	302.7443533	223.4869753	216.4076181
HG01119	33.5824	46	XX	AMERICAS	291.0911052	313.6817117	236.5159528	286.5213439
HG01121	32.3496	46	XY	AMERICAS	294.8737628	290.2734284	217.62639	276.997051
HG01122	39.8828	46	XX	AMERICAS	211.4116776	216.7917284	164.1400972	319.5702251
HG01124	33.8285	46	XY	AMERICAS	189.6270896	189.2014507	139.5665391	247.2207588
HG01125	34.0713	46	XX	AMERICAS	290.2191823	307.7001824	225.3219963	217.1013616
HG01130	34.1422	46	XY	AMERICAS	310.56884	339.926938	247.0750762	274.2610621
HG01131	33.9634	46	XX	AMERICAS	289.7092265	288.369057	217.2601487	294.3282601
HG01134	36.6872	46	XX	AMERICAS	237.3976529	265.8102661	200.9302064	263.7979531
HG01136	36.5345	46	XY	AMERICAS	268.5571172	287.3352497	220.7371115	291.0286654
HG01139	34.1806	46	XY	AMERICAS	250.5706504	234.0788463	181.5335795	260.2525051
HG01140	36.2858	46	XX	AMERICAS	251.387025	238.9367945	173.1931867	282.3762445
HG01142	35.2379	46	XY	AMERICAS	332.3333977	351.7382115	259.2464364	258.8887026
HG01148	32.7612	46	XY	AMERICAS	286.0501089	269.9643691	210.0513209	311.1963325
HG01149	58.5661	46	XX	AMERICAS	226.6805047	238.0041444	175.2949232	NA
HG01161	34.3619	46	XY	AMERICAS	270.9781513	298.1683368	222.1737836	274.7858905
HG01162	31.706	46	XX	AMERICAS	373.1292021	412.1117143	309.5922959	262.9100626
HG01164	32.6406	46	XY	AMERICAS	324.0085808	368.3197718	257.3712902	292.8009395
HG01167	48.1435	46	XY	AMERICAS	253.4733983	275.6114136	205.3735188	333.1105432
HG01168	32.3677	46	XX	AMERICAS	256.89041	245.0280258	184.5230482	341.9412328
HG01170	31.1668	46	XY	AMERICAS	358.7362857	396.7669255	298.5863162	263.3001508
HG01171	34.2607	46	XX	AMERICAS	303.48153	299.9189486	234.0602109	237.0368844
HG01173	32.2802	46	XY	AMERICAS	225.5891249	243.3322993	184.0911766	241.2555331
HG01174	33.1238	46	XX	AMERICAS	172.4454403	163.8537426	120.9257392	312.9105092
HG01176	45.7757	46	XY	AMERICAS	330.9828668	328.8427347	238.7515647	279.8839624
HG01177	37.1016	46	XX	AMERICAS	247.7984033	237.7997605	171.7555757	255.8023828
HG01182	33.8969	46	XY	AMERICAS	284.3690009	269.6011527	203.1733482	250.589482
HG01183	39.0222	46	XX	AMERICAS	332.2040027	356.8254647	264.2068703	277.4267379
HG01187	33.8311	46	XY	AMERICAS	233.3706621	224.7764075	164.9174872	262.7933108
HG01188	32.9095	46	XX	AMERICAS	414.1642362	417.2899177	305.0717878	321.8528549
HG01191	34.9939	46	XX	AMERICAS	245.9681889	211.5356848	169.1915829	232.6192907
HG01197	33.1235	46	XY	AMERICAS	207.1709688	177.6126577	139.1775225	252.5711752
HG01198	33.6136	46	XX	AMERICAS	253.6032214	242.0937749	175.076953	278.7783457
HG01200	33.5876	46	XY	AMERICAS	407.1239756	417.0078539	313.0899499	280.2357501
HG01204	31.2921	46	XY	AMERICAS	186.9309528	196.9514822	148.7367951	312.4045171
HG01205	38.8731	46	XX	AMERICAS	305.5806963	328.7792533	251.4945639	246.9163756
HG01242	33.1645	46	XX	AMERICAS	270.5400093	267.5107381	202.2711031	320.6106699
HG01247	33.6933	46	XY	AMERICAS	294.2645816	310.9696099	229.7865352	247.0721979
HG01248	44.1703	46	XX	AMERICAS	250.0261722	270.4920133	201.2673674	251.440223
HG01250	38.3536	46	XY	AMERICAS	259.9065466	288.5016383	218.1860373	299.6348291
HG01251	32.3311	46	XX	AMERICAS	399.4663407	399.4223621	296.6070852	246.8595151
HG01253	35.2143	46	XY	AMERICAS	276.2512134	292.5617345	231.7607714	258.0525666
HG01254	39.371	46	XX	AMERICAS	219.8364103	207.2360156	151.1298502	234.6953362
HG01256	36.953	46	XY	AMERICAS	191.2054175	201.1144816	154.0888877	246.9408874
HG01257	33.7192	46	XX	AMERICAS	429.6561623	445.1943915	325.1611347	277.0756304
HG01259	34.4974	46	XY	AMERICAS	231.2324187	198.173155	151.0591136	235.1694776
HG01260	38.3806	46	XX	AMERICAS	352.7076449	380.0118498	287.665991	256.2152289
HG01269	34.3038	46	XX	AMERICAS	212.5898991	211.4051504	159.5306254	214.6852728
HG01271	35.934	46	XY	AMERICAS	321.2732922	306.5811738	235.181351	285.51495
HG01272	33.3909	46	XX	AMERICAS	225.8139503	221.2245058	172.8852272	361.5509734
HG01275	33.0888	46	XX	AMERICAS	232.766124	217.4072563	160.6426747	276.136481
HG01277	32.7956	46	XY	AMERICAS	340.3015375	349.0469399	259.5813666	238.2087337
HG01280	34.6377	46	XY	AMERICAS	300.1135	305.1317984	226.2879271	230.5580336
HG01281	35.0828	46	XX	AMERICAS	238.6763452	226.0533933	167.0220165	242.8107032
HG01284	33.1293	46	XX	AMERICAS	339.8579255	334.0485968	247.4281074	294.3894787
HG01286	35.3617	46	XY	AMERICAS	239.0527137	216.0549426	162.8709404	301.1655908
HG01302	34.7781	46	XY	AMERICAS	345.7369972	387.6432817	284.7040714	252.1932381
HG01303	31.5455	46	XX	AMERICAS	201.6113561	193.1322131	141.5472888	279.2115442
HG01305	33.9659	46	XY	AMERICAS	280.4528802	277.8826715	214.2670541	289.6212947
HG01311	34.8558	46	XY	AMERICAS	338.0946247	333.9297487	244.4700738	256.4613433
HG01312	33.3265	46	XX	AMERICAS	262.3274323	250.8162581	185.4658205	272.3722826
HG01323	34.636	46	XX	AMERICAS	322.6569127	332.8069613	259.8579513	234.2971389
HG01325	33.9952	46	XY	AMERICAS	288.8411833	273.9590587	206.5687705	237.4727575
HG01326	33.6109	46	XX	AMERICAS	302.6040095	293.1684677	219.7189999	256.4585195
HG01334	33.1417	46	XY	EUROPEAN	258.0580585	260.0889456	192.6732787	258.4265205
HG01341	33.8979	46	XY	AMERICAS	263.8458633	254.2913477	192.2502574	263.3545231
HG01342	31.7135	46	XX	AMERICAS	218.2353539	214.697693	158.5715862	276.7481638
HG01344	35.877	46	XY	AMERICAS	290.8958097	291.4364702	224.9342662	201.9595417
HG01345	32.9986	46	XX	AMERICAS	244.9031798	240.9897644	185.781417	287.4970453
HG01348	35.8745	46	XX	AMERICAS	373.802158	355.3958851	271.6581416	260.925225
HG01350	33.6513	46	XY	AMERICAS	248.0111185	250.9584008	188.9535719	188.7174278
HG01351	33.0605	46	XX	AMERICAS	232.0297845	229.8436268	174.3113383	258.6292773
HG01353	46.5572	46	XY	AMERICAS	305.2329844	318.3672262	238.2263825	339.4111557
HG01354	36.7783	46	XX	AMERICAS	250.2669537	260.9064113	191.7010846	226.386189
HG01356	35.1892	46	XY	AMERICAS	286.3970411	281.3808464	213.6305078	326.103999
HG01359	33.0147	46	XY	AMERICAS	300.6428798	299.4369677	225.1397105	281.3144568
HG01360	33.89	46	XX	AMERICAS	291.4709863	303.7218577	231.0628504	263.4815116
HG01362	32.6508	46	XY	AMERICAS	268.9625179	264.6302245	187.670542	273.2156867
HG01363	32.0587	46	XX	AMERICAS	295.9986224	303.7177483	219.5100446	260.7015277
HG01365	35.7482	46	XY	AMERICAS	261.6750995	275.6947862	199.222525	271.9642221
HG01369	37.4178	46	XX	AMERICAS	271.0312499	288.9884521	215.8723032	386.5749757
HG01372	34.3417	46	XX	AMERICAS	287.954134	301.4839492	224.9715846	254.0515462
HG01374	35.1533	46	XY	AMERICAS	324.7137145	318.7527257	244.0286782	238.1375949
HG01375	32.3366	46	XX	AMERICAS	317.4159226	322.4324582	236.8362784	271.2567388
HG01377	35.3184	46	XY	AMERICAS	252.7271123	246.6107776	182.3825541	326.8347658
HG01378	45.8349	46	XX	AMERICAS	289.9616999	310.9775347	228.8160332	227.6640437
HG01383	35.2896	46	XY	AMERICAS	262.9529223	252.100942	190.9166818	255.2099258
HG01384	33.8779	46	XX	AMERICAS	163.988506	153.0588408	123.195751	219.8273581
HG01389	32.4162	46	XY	AMERICAS	257.4030141	238.1715881	180.7234243	228.7747566
HG01390	34.7611	46	XX	AMERICAS	258.6073474	244.1258419	189.3745211	298.0388142
HG01392	34.6598	46	XY	AMERICAS	308.7384749	301.0190811	226.3992675	333.4129104
HG01393	31.4084	46	XX	AMERICAS	297.1361933	330.3514002	250.1445473	253.9653286
HG01395	35.0526	46	XY	AMERICAS	317.1918774	287.2438368	218.098705	298.141782
HG01396	34.6366	46	XX	AMERICAS	232.9668417	222.3352265	168.9422942	268.4851638
HG01398	34.7632	46	XY	AMERICAS	353.4268501	348.7262612	263.3188736	252.5806714
HG01402	32.9436	46	XY	AMERICAS	472.5886793	497.4634123	388.7684811	299.1506445
HG01403	32.8086	46	XX	AMERICAS	248.5944076	236.139732	174.7442236	218.7178498
HG01405	34.8608	46	XY	AMERICAS	272.9596883	267.0405845	195.675563	297.481592
HG01412	33.4947	46	XY	AMERICAS	231.3131784	225.8861032	160.4876791	207.6401035
HG01413	33.4363	46	XY	AMERICAS	254.6189992	239.0186142	179.0628748	280.083335
HG01414	33.4419	46	XX	AMERICAS	232.8656256	241.9063784	180.2903942	339.0337835
HG01431	33.3729	46	XY	AMERICAS	265.576416	252.7982724	197.2602521	264.380643
HG01432	30.8423	46	XX	AMERICAS	214.5143923	226.2117845	154.5299799	290.2142847
HG01435	33.6303	46	XX	AMERICAS	254.5545186	244.2930834	187.5588383	202.8690037
HG01437	34.404	46	XY	AMERICAS	295.6737188	289.0698534	212.9277603	280.426022
HG01438	34.8576	46	XX	AMERICAS	217.9078545	208.2368534	159.2760259	310.1255223
HG01440	33.6639	46	XY	AMERICAS	245.6561726	242.5732545	180.6813827	256.0154747
HG01441	33.208	46	XX	AMERICAS	310.5873948	296.7689084	222.5423593	253.1855313
HG01443	32.2403	46	XY	AMERICAS	224.7463471	229.2531733	163.1299957	271.6283709
HG01444	33.3974	46	XX	AMERICAS	334.2040047	340.2122267	261.030699	301.9369499
HG01447	35.1524	46	XX	AMERICAS	208.5653444	185.9874278	144.97123	276.6920162
HG01455	32.5544	46	XY	AMERICAS	243.5727741	242.5386626	174.5828521	305.2578946
HG01456	33.1521	46	XX	AMERICAS	195.0666463	193.0396201	153.0861293	290.4922992
HG01459	32.8279	46	XX	AMERICAS	296.1051528	294.8296097	218.4052792	271.6193913
HG01461	33.493	46	XY	AMERICAS	359.4892191	364.8247823	274.9782542	267.0766532
HG01462	33.6916	46	XX	AMERICAS	272.1480561	270.2259302	202.8276089	287.4898116
HG01464	34.9438	46	XY	AMERICAS	421.423089	427.1823842	325.7829238	300.4787049
HG01465	32.5898	46	XX	AMERICAS	335.897354	340.2486957	247.813324	268.0646568
HG01468	34.304	46	XX	AMERICAS	293.4828149	292.0945878	219.0788246	311.5360857
HG01474	31.5132	46	XX	AMERICAS	268.1199384	260.7553555	189.8637185	263.7776976
HG01479	33.7336	46	XY	AMERICAS	327.2846555	353.9442955	247.78065	263.5455108
HG01485	34.3556	46	XY	AMERICAS	226.481172	226.7804476	170.4756527	242.8220587
HG01486	32.6547	46	XX	AMERICAS	235.5322353	231.5414687	169.9557287	257.1897627
HG01488	34.7803	46	XY	AMERICAS	259.0572725	249.7249752	183.7856488	287.2484359
HG01489	31.4111	46	XX	AMERICAS	249.0454999	249.5028584	185.2695385	301.5355076
HG01491	48.2153	46	XY	AMERICAS	344.9096892	344.4776978	270.4337973	335.3021596
HG01492	33.2142	46	XX	AMERICAS	287.4150836	270.3024303	204.2158675	293.2898709
HG01494	33.8758	46	XY	AMERICAS	258.5299932	237.9633087	175.354678	243.1395112
HG01495	32.2468	46	XX	AMERICAS	227.4941582	207.3372174	162.4258324	276.8621183
HG01497	32.7186	46	XY	AMERICAS	442.5981889	461.3764757	347.443554	256.2067837
HG01498	31.7813	46	XX	AMERICAS	233.0175292	219.0730635	170.4526456	300.514053
HG01500	31.8831	46	XY	EUROPEAN	305.1459864	315.5734103	221.9158948	254.9245564
HG01501	33.7565	46	XX	EUROPEAN	359.5615046	363.6755592	278.2458687	280.7358926
HG01503	33.2581	46	XY	EUROPEAN	340.0768638	359.9730324	258.5555599	287.8799102
HG01504	32.5536	46	XX	EUROPEAN	349.6158696	357.8472599	254.6184344	237.2362062
HG01506	32.6631	46	XY	EUROPEAN	314.2343796	323.1479173	235.9100432	251.9002475
HG01507	32.1794	46	XX	EUROPEAN	330.980218	337.5504818	247.4471246	313.4747619
HG01509	31.1253	46	XY	EUROPEAN	231.0554104	235.421771	171.7226822	262.0033826
HG01510	30.7169	46	XX	EUROPEAN	192.3716934	192.4569709	141.8433067	270.2133256
HG01512	31.5786	46	XY	EUROPEAN	280.7215362	300.9255926	216.3811357	310.6612685
HG01513	30.7803	46	XX	EUROPEAN	309.2629668	326.3107467	233.2091197	329.6699136
HG01515	31.8237	46	XY	EUROPEAN	277.5331289	294.7312692	209.6437561	260.5272847
HG01516	33.421	46	XX	EUROPEAN	139.4066708	128.3740323	95.79226634	320.4166431
HG01519	32.4225	46	XX	EUROPEAN	228.4080074	238.1683318	179.6807772	320.5403349
HG01521	31.3564	46	XY	EUROPEAN	276.1565697	285.5947408	208.070867	322.2277056
HG01522	33.1727	46	XX	EUROPEAN	268.5904061	263.4191622	196.0863401	249.6581439
HG01524	31.7166	46	XY	EUROPEAN	300.3370149	300.7866523	219.9550603	300.4991051
HG01525	34.246	46	XX	EUROPEAN	273.9094624	275.4463676	213.8056026	301.5392278
HG01527	33.6956	46	XY	EUROPEAN	260.4768616	252.968824	193.5857105	280.5248918
HG01528	31.936	46	XX	EUROPEAN	282.1872193	279.0028704	203.175309	322.2967112
HG01530	32.9209	46	XY	EUROPEAN	301.8388591	299.9221469	212.8030117	293.7805668
HG01531	32.5247	46	XX	EUROPEAN	211.9664387	205.6385212	152.3498551	250.2151766
HG01536	32.9356	46	XY	EUROPEAN	215.6735548	206.4602351	156.4127165	322.4911044
HG01537	32.5478	46	XX	EUROPEAN	231.025096	228.1279747	167.261689	283.6854977
HG01550	32.8794	46	XY	AMERICAS	275.8266207	301.2125494	226.4303282	271.3771847
HG01551	32.9166	46	XX	AMERICAS	273.9121043	266.0311443	205.4647199	280.8615794
HG01556	31.8287	46	XY	AMERICAS	281.6553657	276.678347	203.1405618	247.1333697
HG01565	41.055	46	XY	AMERICAS	371.9968587	394.3198769	296.4496407	310.9513442
HG01566	34.8082	46	XX	AMERICAS	472.2727839	471.2172112	359.7506718	287.5861255
HG01571	35.023	46	XY	AMERICAS	263.4995525	252.6403486	187.5464695	247.5950279
HG01572	31.243	46	XX	AMERICAS	236.3457966	249.1599137	184.2309211	296.11552
HG01577	32.8365	46	XY	AMERICAS	310.6267888	299.2029318	228.4141123	263.9455967
HG01578	35.5468	46	XX	AMERICAS	200.2502383	185.6768137	144.4733891	237.4309105
HG01583	35.696	46	XY	SOUTH.ASIAN	393.2019815	420.6931783	322.5775063	291.346161
HG01586	32.7103	46	XY	SOUTH.ASIAN	317.375514	318.0115981	234.2499661	290.0221259
HG01593	34.4871	46	XX	SOUTH.ASIAN	324.2419779	353.7427186	271.9816975	344.5813527
HG01595	33.7584	46	XX	EAST.ASIAN	294.5659706	311.4236932	246.5841588	250.7976956
HG01596	35.236	46	XY	EAST.ASIAN	304.5431592	330.2002584	254.1527604	208.9811885
HG01597	34.7592	46	XX	EAST.ASIAN	348.8255354	377.9148861	287.3919231	268.0686333
HG01598	32.952	46	XX	EAST.ASIAN	209.4264594	213.651047	158.6918346	244.3764935
HG01599	35.4878	46	XX	EAST.ASIAN	455.6079593	465.6061401	363.0844027	237.3426528
HG01600	34.8006	46	XX	EAST.ASIAN	486.6233975	524.6375246	399.8467459	278.4370631
HG01602	32.198	46	XX	EUROPEAN	255.2758685	260.9465002	190.9623786	254.7455594
HG01603	32.4229	46	XY	EUROPEAN	281.4045543	279.9702019	202.9730016	256.2225877
HG01605	31.9339	46	XX	EUROPEAN	236.5206751	234.0778642	167.8786493	315.6473603
HG01606	31.5209	46	XY	EUROPEAN	214.334638	230.5125102	162.4312758	253.4991279
HG01607	31.6437	46	XX	EUROPEAN	368.9092986	381.3346974	283.49129	257.4755588
HG01608	31.2429	46	XY	EUROPEAN	276.4613775	288.6450451	213.0692093	266.5123863
HG01610	31.784	46	XY	EUROPEAN	259.8659486	270.1152765	198.2691501	260.0484573
HG01612	34.25	46	XX	EUROPEAN	236.2867355	243.4621786	172.9535766	256.9895639
HG01613	33.1633	46	XX	EUROPEAN	289.4111137	302.5718265	229.1559244	250.6135865
HG01615	38.4299	46	XY	EUROPEAN	295.003953	308.0435495	235.4130508	259.157282
HG01617	32.267	46	XY	EUROPEAN	304.9820303	310.7570413	222.9514158	270.3527156
HG01618	31.5045	46	XX	EUROPEAN	314.3673509	321.7271661	233.01285	241.1223164
HG01619	33.0911	46	XY	EUROPEAN	402.889036	415.9884659	305.1356206	262.6228605
HG01620	30.6319	46	XX	EUROPEAN	285.4880494	283.2468288	205.433116	267.3909948
HG01623	31.4923	46	XX	EUROPEAN	246.4928756	239.4780113	175.5972095	231.8152912
HG01624	33.253	46	XY	EUROPEAN	229.5230817	231.5634182	165.8691446	225.3713267
HG01625	32.0749	46	XY	EUROPEAN	158.8561945	149.3687357	114.8324702	308.591752
HG01626	36.3099	46	XX	EUROPEAN	371.9762569	397.8138088	295.9686844	262.590088
HG01628	30.729	46	XX	EUROPEAN	327.3605411	338.0099257	253.5366158	234.2668204
HG01630	32.0851	46	XY	EUROPEAN	232.6255425	246.3490454	171.9389997	297.5702194
HG01631	31.8612	46	XY	EUROPEAN	288.8046297	294.5039235	213.4022991	280.2439673
HG01632	31.3512	46	XX	EUROPEAN	317.815476	318.00528	240.5405003	308.953864
HG01668	32.7415	46	XX	EUROPEAN	243.9154779	253.0205973	177.5343219	277.7181586
HG01669	32.849	46	XY	EUROPEAN	185.0868289	177.1551471	133.4867627	301.8072427
HG01670	31.4551	46	XX	EUROPEAN	234.8841189	220.2393151	175.7533754	248.734711
HG01672	32.6703	46	XY	EUROPEAN	195.7827984	191.5532429	141.323465	273.7262593
HG01673	32.7943	46	XX	EUROPEAN	216.0394358	215.6812205	160.2024336	302.2788958
HG01675	31.5181	46	XY	EUROPEAN	322.7025872	334.3491821	246.6282337	286.536916
HG01676	32.3658	46	XX	EUROPEAN	287.0439444	297.1907163	210.4233481	349.634695
HG01678	30.9717	46	XY	EUROPEAN	222.7528512	234.1624013	163.4459846	325.8130316
HG01679	32.5462	46	XX	EUROPEAN	215.9535972	209.7431943	155.4223432	266.8590476
HG01680	31.6844	46	XY	EUROPEAN	176.1750262	167.6735852	130.9287851	292.8732246
HG01682	32.7244	46	XY	EUROPEAN	348.1763476	351.0789238	265.1601455	277.1763501
HG01684	30.9935	46	XX	EUROPEAN	227.3023877	227.9086872	173.9235646	302.5702403
HG01685	30.8595	46	XX	EUROPEAN	273.4949446	288.5122555	205.2703381	330.6192194
HG01686	30.9638	46	XY	EUROPEAN	255.6351121	266.1453895	190.4189193	268.2383198
HG01694	32.5148	46	XY	EUROPEAN	249.8272405	238.6652499	180.9313502	248.6242247
HG01695	31.6079	46	XX	EUROPEAN	207.8434996	205.8642398	152.8643156	258.5372069
HG01697	33.0414	46	XX	EUROPEAN	239.0722778	242.6654551	189.8646345	265.3643085
HG01699	33.1366	46	XY	EUROPEAN	338.8575233	365.0778743	267.7693749	267.3548706
HG01700	31.9723	46	XY	EUROPEAN	349.3077575	355.3384417	260.5991228	350.6950994
HG01702	31.4829	46	XX	EUROPEAN	344.0234277	354.1716398	273.9622673	307.5672012
HG01704	32.5869	46	XX	EUROPEAN	291.6079774	299.8317111	221.0573369	261.5430137
HG01705	32.2033	46	XY	EUROPEAN	430.7104102	446.6733747	335.9490073	322.1814468
HG01707	32.3398	46	XX	EUROPEAN	282.2219061	303.8627287	219.9964131	283.8786422
HG01708	32.9338	46	XY	EUROPEAN	320.8647818	318.1471977	242.1534513	284.6353584
HG01710	34.743	46	XX	EUROPEAN	243.3375316	245.9678905	184.6564776	331.5709235
HG01746	33.9714	46	XX	EUROPEAN	234.2946491	258.8629349	186.2042777	322.8228393
HG01747	34.6638	46	XY	EUROPEAN	252.6590892	270.2944605	206.3101372	343.2153647
HG01756	34.0299	46	XY	EUROPEAN	163.890153	142.3521462	111.0333364	250.9460628
HG01757	33.7461	46	XX	EUROPEAN	312.1646036	312.0753166	233.4679662	299.5446232
HG01762	33.8169	46	XX	EUROPEAN	281.5274672	278.8429778	212.8176543	242.8877497
HG01765	32.4192	46	XY	EUROPEAN	363.4357588	361.1286887	263.5794015	230.5095093
HG01766	34.1476	46	XX	EUROPEAN	286.7616081	310.0323265	221.5130785	274.2273721
HG01767	34.8431	46	XY	EUROPEAN	194.3888559	193.4001975	151.5668812	306.5302114
HG01768	33.7266	46	XX	EUROPEAN	230.9017522	218.7148884	170.5314697	258.4374018
HG01770	33.2167	46	XX	EUROPEAN	150.8038696	141.4072681	106.8576951	266.8121708
HG01771	35.3401	46	XY	EUROPEAN	234.8895643	221.2014186	164.0791433	227.1518826
HG01773	33.13	46	XX	EUROPEAN	288.8275029	284.4028831	213.5039742	222.7940021
HG01775	35.868	46	XY	EUROPEAN	212.3485347	197.0249727	148.5784915	231.7625601
HG01776	31.446	46	XX	EUROPEAN	271.6529924	270.5766756	199.183362	319.427033
HG01777	33.6265	46	XY	EUROPEAN	214.0153215	209.9858496	153.638549	308.7841607
HG01779	35.3577	46	XX	EUROPEAN	275.5523281	304.5596479	221.3820469	279.1915268
HG01781	38.279	46	XY	EUROPEAN	310.3460887	322.6345356	236.1777128	262.89278
HG01783	33.3696	46	XY	EUROPEAN	199.217665	198.4732967	144.0286968	282.5234409
HG01784	33.0919	46	XX	EUROPEAN	252.4038855	265.2968957	198.2728905	254.4404327
HG01785	37.8515	46	XY	EUROPEAN	235.4498774	230.9412134	170.5540511	261.3822634
HG01786	52.1945	46	XX	EUROPEAN	282.4369459	309.0586026	233.311939	298.7921292
HG01789	32.7335	46	XY	EUROPEAN	225.862464	230.2131312	183.4554814	305.5746842
HG01790	32.7725	46	XX	EUROPEAN	354.7383345	354.0161303	263.5803392	267.0234127
HG01791	30.521	46	XY	EUROPEAN	223.7014876	218.9180802	158.7813855	256.9088727
HG01794	32.9104	46	XX	EAST.ASIAN	272.6868857	273.0997392	206.8091951	251.009101
HG01795	40.8004	46	XX	EAST.ASIAN	277.7694201	282.6639579	222.7399731	286.5161912
HG01796	33.8335	46	XX	EAST.ASIAN	250.4222758	245.8493113	184.2032305	245.881295
HG01797	33.85	46	XX	EAST.ASIAN	176.8326797	165.2831431	123.7132447	298.3939842
HG01798	46.2016	46	XX	EAST.ASIAN	302.1011961	273.0162983	211.4628065	251.2960805
HG01799	30.4074	46	XX	EAST.ASIAN	216.6385088	201.1524265	150.582424	306.133071
HG01800	33.5526	46	XX	EAST.ASIAN	286.5335273	283.3655121	209.5164011	346.2534194
HG01801	34.2974	46	XX	EAST.ASIAN	361.9301192	365.2298169	271.1066534	268.4062455
HG01802	33.9818	46	XX	EAST.ASIAN	258.2469602	247.0428813	188.0175074	238.6447602
HG01804	31.6494	46	XX	EAST.ASIAN	360.838131	362.8937492	270.6456784	257.579335
HG01805	32.2839	46	XX	EAST.ASIAN	261.219348	266.7443453	192.9116371	217.5956037
HG01806	33.1361	46	XX	EAST.ASIAN	175.8559188	167.1759957	130.7864635	242.5109705
HG01807	32.556	46	XX	EAST.ASIAN	303.455902	310.182044	236.5220953	312.2675334
HG01808	33.4251	46	XX	EAST.ASIAN	401.3634602	411.5180462	308.226652	279.2297104
HG01809	34.4116	46	XX	EAST.ASIAN	268.7698334	255.3965842	191.5061588	246.4739211
HG01810	31.6873	46	XY	EAST.ASIAN	277.4410764	284.6650714	204.1869561	234.1371323
HG01811	32.9164	46	XY	EAST.ASIAN	386.5984004	396.7599989	298.1913778	236.9087087
HG01812	33.0323	46	XX	EAST.ASIAN	300.4089936	304.84503	226.2549081	243.4816931
HG01813	35.8903	46	XX	EAST.ASIAN	387.9655506	398.2072334	311.3493061	221.0774831
HG01815	32.2509	46	XX	EAST.ASIAN	216.0303252	210.3663211	159.1990714	235.379939
HG01816	35.5177	46	XY	EAST.ASIAN	340.201044	368.6869034	293.782912	308.285123
HG01817	33.9708	46	XX	EAST.ASIAN	362.9979581	371.2112741	291.8349484	273.9469882
HG01840	33.6178	46	XY	EAST.ASIAN	286.4527228	292.7227322	218.9030811	288.5250823
HG01841	34.47	46	XX	EAST.ASIAN	296.9900863	295.3202175	217.9926506	270.3560648
HG01842	33.0268	46	XY	EAST.ASIAN	350.782207	365.632998	266.0724018	249.6867808
HG01843	33.3738	46	XX	EAST.ASIAN	249.2266802	244.3375144	182.0086415	290.3428131
HG01844	32.6481	46	XY	EAST.ASIAN	225.7901896	223.4762952	161.5869428	305.5578823
HG01845	33.1278	46	XX	EAST.ASIAN	247.6184707	252.4959986	180.7621796	238.2209364
HG01846	32.8575	46	XY	EAST.ASIAN	241.2799261	238.6173454	179.4859621	253.2591588
HG01847	34.2637	46	XX	EAST.ASIAN	359.3194487	340.599824	260.3355738	241.0065714
HG01848	35.5418	46	XX	EAST.ASIAN	330.4674185	328.675345	246.4163323	284.0105997
HG01849	35.9116	46	XY	EAST.ASIAN	271.0999923	291.4492154	223.7999235	252.5917867
HG01850	36.6191	46	XX	EAST.ASIAN	257.5028916	263.9689597	211.4890863	250.2327343
HG01851	33.9003	46	XX	EAST.ASIAN	192.0992053	192.0479782	149.8028041	290.5342533
HG01852	34.6603	46	XY	EAST.ASIAN	347.4540633	373.8626349	284.6428527	252.4857374
HG01853	33.3668	46	XX	EAST.ASIAN	198.1850222	188.0705402	147.3051057	243.3616154
HG01855	35.9871	46	XX	EAST.ASIAN	207.5314536	203.0616172	158.8211702	221.6719485
HG01857	33.8393	46	XX	EAST.ASIAN	278.7521997	282.3353866	224.5588216	243.9214828
HG01858	34.7437	46	XX	EAST.ASIAN	271.6247341	272.9410193	200.4791276	275.5593219
HG01859	32.1261	46	XX	EAST.ASIAN	325.5552554	327.7008909	240.6796966	283.2564681
HG01860	32.5784	46	XY	EAST.ASIAN	267.9899184	257.8106145	198.2290925	266.842118
HG01861	35.8725	46	XY	EAST.ASIAN	262.2900551	273.445807	209.1037238	275.7617803
HG01862	34.8245	46	XX	EAST.ASIAN	337.2611731	367.990615	278.3936596	249.7287164
HG01863	33.8801	46	XX	EAST.ASIAN	360.0388347	350.0125029	266.2213709	232.2492584
HG01864	35.0001	46	XY	EAST.ASIAN	264.7907705	257.6797005	194.748015	254.3392969
HG01865	34.2863	46	XY	EAST.ASIAN	234.381542	228.8591211	169.5917417	247.9729332
HG01866	34.5887	46	XY	EAST.ASIAN	255.4260545	247.3953286	185.4098786	232.8460733
HG01867	33.3555	46	XY	EAST.ASIAN	315.4901301	328.4862064	235.8245767	267.5968415
HG01868	33.664	46	XX	EAST.ASIAN	292.6060378	299.9581098	219.3306401	301.5571481
HG01869	31.8346	46	XX	EAST.ASIAN	457.350352	472.6950339	350.7374576	287.9103993
HG01870	32.0573	46	XX	EAST.ASIAN	437.1766633	435.1813426	326.4508656	282.2910103
HG01871	33.9853	46	XX	EAST.ASIAN	272.8461606	277.9272065	212.5067799	295.0310578
HG01872	34.7689	46	XY	EAST.ASIAN	323.3174792	335.7416952	251.963105	263.3972619
HG01873	34.737	46	XY	EAST.ASIAN	184.9183967	175.7649702	143.9009318	253.9086505
HG01874	34.0332	46	XX	EAST.ASIAN	260.3599649	266.1443891	203.2760168	238.0230466
HG01878	34.2583	46	XX	EAST.ASIAN	215.8834501	212.2806968	165.3286941	244.1232616
HG01879	33.0885	46	XY	AFRICAN	335.6930447	348.7566494	260.7504118	301.6171132
HG01880	30.684	46	XX	AFRICAN	273.3973451	287.5450348	218.6968235	308.1488616
HG01882	33.0809	46	XY	AFRICAN	384.2963452	397.8309265	306.2419704	228.7187815
HG01883	33.5622	46	XX	AFRICAN	312.7689422	316.2972205	243.0728617	270.2927649
HG01885	33.5594	46	XY	AFRICAN	469.8185184	507.2528684	391.942049	237.0214462
HG01886	34.6821	46	XX	AFRICAN	277.4051486	281.7736869	203.5151658	272.1650707
HG01889	30.3157	46	XX	AFRICAN	280.076569	276.9513659	221.9584792	277.7408765
HG01890	33.1901	46	XY	AFRICAN	271.7436826	284.7839075	223.7554773	287.3362541
HG01892	32.7439	46	XY	AMERICAS	258.2924895	268.366026	210.5764229	227.9606985
HG01893	30.594	46	XX	AMERICAS	346.6949796	356.1832406	285.2644309	271.8506897
HG01894	41.8611	46	XX	AFRICAN	467.6208733	465.3346516	361.1445152	330.310803
HG01896	32.8441	46	XX	AFRICAN	315.970884	324.0737553	250.2367244	303.4012851
HG01912	31.1493	46	XY	AFRICAN	280.3501313	300.5754022	235.3525333	274.0178049
HG01914	31.3952	46	XY	AFRICAN	431.8553858	458.2091173	361.1214453	258.5893006
HG01915	30.8197	46	XX	AFRICAN	386.977295	390.7582149	321.4392093	272.7082069
HG01917	32.0453	46	XY	AMERICAS	255.0120589	255.3292343	206.1148853	243.6702918
HG01918	32.7028	46	XX	AMERICAS	324.8689451	344.1745458	256.1073262	276.9022634
HG01920	32.3157	46	XY	AMERICAS	246.0275261	233.5866444	193.4541621	270.7429495
HG01921	31.6197	46	XX	AMERICAS	327.9675165	351.5221674	272.1440537	263.7245945
HG01924	33.4796	46	XX	AMERICAS	284.8861952	247.3857452	198.187553	244.4527957
HG01926	32.9856	46	XY	AMERICAS	264.8892558	272.9197099	207.8729304	269.5303355
HG01927	34.9865	46	XX	AMERICAS	250.0769509	251.1210648	200.7852553	317.3252304
HG01932	32.8852	46	XY	AMERICAS	294.792291	323.7347744	241.3764652	288.8334907
HG01933	33.6593	46	XX	AMERICAS	382.8927948	410.5394746	321.1991931	268.0690486
HG01935	35.7274	46	XY	AMERICAS	353.4018998	377.0935822	294.0055345	242.9052184
HG01936	32.0992	46	XX	AMERICAS	363.9682501	385.9446941	296.6821603	283.063876
HG01938	35.0725	46	XY	AMERICAS	270.9795719	272.3512215	210.0047996	286.3685553
HG01939	35.0252	46	XX	AMERICAS	228.6901214	234.0951458	179.6287625	232.9189571
HG01941	35.3955	46	XY	AMERICAS	330.8871817	345.5014748	267.1680487	237.2753412
HG01942	34.7106	46	XX	AMERICAS	293.4429053	306.6432358	236.1230671	262.0258474
HG01944	35.2441	46	XY	AMERICAS	416.4535634	442.7796263	346.3278487	247.9371672
HG01945	34.2209	46	XX	AMERICAS	423.6245626	444.5469341	346.3770191	258.2158904
HG01947	31.4935	46	XY	AMERICAS	358.9220107	373.9520004	289.8871196	306.9509161
HG01948	35.2069	46	XX	AMERICAS	304.7551122	297.6014419	240.3028952	302.1709986
HG01950	30.3437	46	XY	AMERICAS	409.0306538	429.6670445	338.8059685	303.6462945
HG01951	30.3751	46	XX	AMERICAS	364.9595477	386.7173974	296.0297524	251.784091
HG01954	31.9876	46	XX	AMERICAS	395.2328941	406.5016675	323.9940894	287.9778104
HG01956	32.8529	46	XX	AFRICAN	289.2819728	301.1338731	240.5419308	269.2467694
HG01958	34.1753	46	XX	AFRICAN	224.7299597	222.8690848	173.2883106	455.738743
HG01961	30.3024	46	XY	AMERICAS	300.7718974	301.7130845	239.2701568	278.7559799
HG01965	31.968	46	XX	AMERICAS	286.4970574	300.4654734	235.6124875	297.3704593
HG01968	34.5162	46	XX	AMERICAS	351.749873	364.2216632	281.0776775	273.0091861
HG01970	32.2645	46	XY	AMERICAS	397.5822685	418.2189156	330.3566872	267.6065051
HG01971	34.0258	46	XX	AMERICAS	283.8130336	307.5597974	231.735918	295.4282285
HG01973	29.8837	46	XX	AMERICAS	301.6036998	312.2265341	247.1142016	283.9279668
HG01974	30.3095	46	XY	AMERICAS	271.2321333	280.1667258	210.8883353	259.38244
HG01976	32.7139	46	XX	AMERICAS	268.261377	277.359068	210.8153822	250.2153721
HG01977	30.9805	46	XY	AMERICAS	332.3688037	350.8340001	278.551562	261.4705251
HG01980	30.0177	46	XX	AMERICAS	273.1537818	271.5877462	228.1718231	256.2444081
HG01982	33.9639	46	XY	AMERICAS	325.7525663	310.2329163	243.763918	292.9756312
HG01985	30.202	46	XX	AFRICAN	257.1912342	262.5059209	208.1815774	286.1725538
HG01986	30.7473	46	XY	AFRICAN	279.0116587	285.7084795	230.6177561	265.1039735
HG01988	31.4643	46	XY	AFRICAN	278.8127585	285.5086943	225.8572414	262.8743377
HG01989	31.3911	46	XX	AFRICAN	277.59087	306.7261529	234.0045427	328.6029037
HG01990	31.2148	46	XY	AFRICAN	345.4329578	350.1195211	279.7079163	257.6450544
HG01991	30.7038	46	XY	AMERICAS	297.3939427	315.3996624	242.2093248	273.8240223
HG01992	30.2289	46	XX	AMERICAS	308.3692119	310.2813853	244.6369754	235.7379585
HG01997	30.4136	46	XX	AMERICAS	269.8427564	286.3287024	212.4249239	249.6363089
HG02002	34.1128	46	XY	AMERICAS	248.9232477	242.651506	185.4871681	281.071878
HG02003	30.7268	46	XX	AMERICAS	285.6131882	294.4890781	232.3812871	320.3680272
HG02006	34.278	46	XX	AMERICAS	305.7243914	299.8088317	229.7090456	270.5882239
HG02008	30.7745	46	XY	AMERICAS	247.9365753	250.6333052	191.9275157	249.2390327
HG02009	30.6239	46	XY	AFRICAN	263.3338779	282.1537976	219.1821856	280.3252653
HG02010	30.4202	46	XX	AFRICAN	236.7748381	235.7905661	184.9944007	275.8435144
HG02012	40.2161	46	XX	AFRICAN	295.9720455	301.2220111	227.2390079	215.2616358
HG02013	34.6137	46	XY	AFRICAN	358.2589832	348.8635598	273.182969	243.5735986
HG02014	32.2056	46	XY	AFRICAN	525.0701741	561.3123579	442.803736	246.7262508
HG02016	30.2268	46	XX	EAST.ASIAN	292.5807333	307.551345	235.8679494	306.2062925
HG02017	30.6375	46	XY	EAST.ASIAN	416.8562867	444.3869264	354.6301102	284.0148228
HG02019	30.6839	46	XX	EAST.ASIAN	271.2955946	285.8450446	220.1039199	265.0268659
HG02020	31.067	46	XY	EAST.ASIAN	244.0647189	261.0224583	196.7869443	218.924867
HG02023	32.4933	46	XY	EAST.ASIAN	308.6514281	314.4920753	246.4943029	301.6036898
HG02025	33.0216	46	XX	EAST.ASIAN	411.6665957	416.8115246	322.7212895	257.4052706
HG02026	29.6977	46	XY	EAST.ASIAN	343.3592268	378.1012958	281.3373875	269.4785307
HG02028	30.072	46	XX	EAST.ASIAN	240.2888241	255.7240542	197.6580651	275.4906132
HG02029	34.148	46	XY	EAST.ASIAN	306.5370618	297.7056037	237.6802936	278.0495113
HG02031	31.6218	46	XX	EAST.ASIAN	245.2494035	235.0094043	188.8456698	278.6815812
HG02032	33.2196	46	XY	EAST.ASIAN	357.3231175	380.9664818	288.5997022	251.7201087
HG02035	34.629	46	XY	EAST.ASIAN	327.9694814	331.2563583	254.8380452	276.9381417
HG02040	32.9566	46	XY	EAST.ASIAN	317.6817495	308.4479256	237.6454691	239.7460562
HG02047	33.8904	46	XY	EAST.ASIAN	375.5983792	364.2179038	285.9383975	250.3244294
HG02048	32.1538	46	XX	EAST.ASIAN	332.7479285	330.4077976	258.9719826	246.5433568
HG02049	33.5708	46	XX	EAST.ASIAN	286.2208249	258.8318146	210.9120625	250.9360506
HG02050	37.9743	46	XY	EAST.ASIAN	392.6775523	445.5842923	328.2556887	293.9587045
HG02052	32.1905	46	XX	AFRICAN	287.4902587	274.4113788	216.7511119	244.5026066
HG02054	30.4725	46	XX	AFRICAN	284.4688116	293.3406073	236.3982826	278.3840463
HG02057	33.0643	46	XX	EAST.ASIAN	205.7616679	203.3208754	157.2527872	254.8057938
HG02058	34.8166	46	XY	EAST.ASIAN	284.9586018	254.0681689	222.2382427	310.6526131
HG02060	32.7813	46	XX	EAST.ASIAN	212.3721293	205.3054133	159.8407222	238.5576962
HG02061	35.6015	46	XY	EAST.ASIAN	352.3270765	351.0619275	262.9630774	261.6135475
HG02064	31.3991	46	XY	EAST.ASIAN	313.1251621	312.9076664	243.2078202	234.8382834
HG02067	33.7039	46	XY	EAST.ASIAN	234.1364158	232.4819315	181.4899759	301.0476336
HG02069	29.8405	46	XX	EAST.ASIAN	257.4422981	259.717989	204.9411594	267.4198538
HG02070	31.6038	46	XY	EAST.ASIAN	207.1086607	224.5982836	164.7034006	277.4276699
HG02072	33.2365	46	XX	EAST.ASIAN	354.430863	349.0690775	277.1517258	270.5765207
HG02073	33.0433	46	XY	EAST.ASIAN	386.8197184	388.4370519	309.3631689	275.9389614
HG02075	32.9042	46	XX	EAST.ASIAN	225.2040354	217.6497942	165.4660094	234.9527989
HG02076	34.3418	46	XY	EAST.ASIAN	361.8365153	353.6964646	270.2137531	311.3144673
HG02078	30.359	46	XX	EAST.ASIAN	313.1330708	347.1720471	284.2206045	287.6293849
HG02079	31.1397	46	XY	EAST.ASIAN	322.113262	335.727864	259.7595138	263.2076292
HG02081	30.6296	46	XX	EAST.ASIAN	343.4187619	354.524469	284.0119797	293.7130766
HG02082	30.9481	46	XY	EAST.ASIAN	347.895236	371.1113472	288.4407551	243.5570552
HG02084	30.7681	46	XX	EAST.ASIAN	303.4275648	325.6371264	246.5607778	293.2569342
HG02085	32.0217	46	XY	EAST.ASIAN	261.8080218	273.8437583	216.6272663	241.1554231
HG02086	32.1253	46	XX	EAST.ASIAN	280.4709619	283.8037389	226.8079468	270.4109552
HG02087	33.9597	46	XX	EAST.ASIAN	240.8006326	235.4279836	179.8620129	251.455073
HG02088	34.4246	46	XY	EAST.ASIAN	294.3694836	288.9533041	228.1515738	266.9588147
HG02089	31.0282	46	XX	AMERICAS	325.9824378	338.7883806	272.354181	253.0193675
HG02090	32.3206	46	XY	AMERICAS	394.1470445	434.3093918	339.1176731	283.9084333
HG02095	33.1104	46	XX	AFRICAN	350.2137468	331.8650549	264.5213186	279.92578
HG02102	32.0045	46	XX	AMERICAS	248.4756185	264.8809438	200.5103449	284.8111881
HG02104	34.3932	46	XY	AMERICAS	173.049043	172.8181937	135.5864919	278.4355412
HG02105	31.2173	46	XX	AMERICAS	295.1363065	305.880736	235.8143294	294.9458545
HG02107	42.9417	46	XY	AFRICAN	454.4426031	512.4192304	378.0412358	297.3656942
HG02108	33.0045	46	XX	AFRICAN	261.1879989	254.18711	197.7924222	288.5256443
HG02111	33.7069	46	XX	AFRICAN	255.3051401	236.6564535	182.5653897	254.458286
HG02113	33.123	46	XX	EAST.ASIAN	337.7967388	340.8703826	268.7957009	281.4433455
HG02116	32.1145	46	XY	EAST.ASIAN	277.5478474	273.6438776	217.7527285	243.9226687
HG02121	30.6388	46	XX	EAST.ASIAN	277.4242081	293.0177871	230.3182022	298.143811
HG02122	33.9393	46	XY	EAST.ASIAN	286.8012741	273.6337021	214.1411284	307.0980903
HG02127	33.4976	46	XX	EAST.ASIAN	205.5813777	198.5701723	151.0886352	234.6930196
HG02128	32.9438	46	XY	EAST.ASIAN	245.8234515	240.8763459	179.9365384	285.0644867
HG02130	32.9024	46	XX	EAST.ASIAN	237.2553056	221.1621137	178.2577157	257.5390516
HG02131	33.527	46	XY	EAST.ASIAN	241.2875675	248.7832318	192.0845885	234.7285412
HG02133	34.4989	46	XX	EAST.ASIAN	312.4687334	343.5678638	252.2337427	285.1570139
HG02134	33.3266	46	XY	EAST.ASIAN	209.013945	194.5847201	146.5964125	238.0445313
HG02136	32.237	46	XX	EAST.ASIAN	348.8771202	360.5921036	269.9349609	322.2735438
HG02137	33.5897	46	XY	EAST.ASIAN	386.2694773	376.9099752	300.6310466	244.7678213
HG02138	33.6851	46	XY	EAST.ASIAN	286.6733568	270.8009005	212.5986465	234.6641676
HG02139	34.1769	46	XX	EAST.ASIAN	236.402668	216.3119713	176.6011546	308.9528186
HG02140	34.4115	46	XX	EAST.ASIAN	320.7153583	307.5926976	245.2755619	274.3278572
HG02141	33.2157	46	XY	EAST.ASIAN	247.2563608	230.503191	183.6033362	249.7367756
HG02142	33.871	46	XX	EAST.ASIAN	338.4689781	336.384939	257.8622814	216.4185896
HG02143	44.5335	46	XY	AFRICAN	400.5223499	443.3816695	326.4436885	237.4735632
HG02144	30.1365	46	XX	AFRICAN	297.0980888	312.9195282	237.2538284	305.5782142
HG02147	33.83	46	XX	AMERICAS	289.9297706	294.4605003	223.743423	281.2418925
HG02150	33.4266	46	XY	AMERICAS	329.3076317	303.4085787	249.2703416	272.7513047
HG02151	34.0923	46	XX	EAST.ASIAN	175.6050284	164.5301194	119.0141664	226.8906217
HG02152	33.1188	46	XX	EAST.ASIAN	338.5981834	326.3622509	250.5304137	244.5174332
HG02153	33.8507	46	XX	EAST.ASIAN	258.1047832	239.2188674	198.2783222	261.3569499
HG02154	33.7135	46	XX	EAST.ASIAN	257.5902521	257.4392556	202.9177234	291.5427238
HG02155	32.1272	46	XX	EAST.ASIAN	325.283292	329.5219575	254.0505657	265.6349585
HG02156	34.0302	46	XX	EAST.ASIAN	335.4563968	323.774046	245.597342	321.7858848
HG02164	37.5835	46	XX	EAST.ASIAN	312.2006493	316.831168	243.7727549	292.0481084
HG02165	33.4015	46	XX	EAST.ASIAN	277.7496571	262.6728976	208.7349371	247.9564002
HG02166	33.1988	46	XX	EAST.ASIAN	361.6771774	387.7714788	291.5709805	259.4928503
HG02178	32.7713	46	XX	EAST.ASIAN	177.4723615	157.1205471	128.3033223	269.4456016
HG02179	32.9086	46	XX	EAST.ASIAN	207.1956036	198.7978594	156.5321324	316.01049
HG02180	34.1209	46	XX	EAST.ASIAN	359.1339154	357.0137532	282.8807759	260.0102906
HG02181	33.1644	46	XX	EAST.ASIAN	212.9408393	203.3488522	160.5820297	265.492541
HG02182	34.6507	46	XX	EAST.ASIAN	409.2424664	437.195789	332.5042977	266.7907893
HG02184	33.75	46	XX	EAST.ASIAN	326.2653384	319.061288	247.5928889	274.4857055
HG02185	33.6459	46	XX	EAST.ASIAN	347.5111124	389.4721237	298.0353228	283.6424337
HG02186	33.2344	46	XX	EAST.ASIAN	245.8300373	232.5454816	180.0634283	267.4076328
HG02187	32.4932	46	XX	EAST.ASIAN	287.2806915	289.5398555	221.5308639	243.3353379
HG02188	32.2467	46	XX	EAST.ASIAN	401.5660303	400.7215946	310.4251494	265.2108139
HG02190	33.0789	46	XX	EAST.ASIAN	301.7031067	279.6970293	216.6009148	329.8926991
HG02215	34.3372	46	XX	EUROPEAN	301.5916788	304.2764116	223.2566041	258.2164461
HG02219	36.3928	46	XY	EUROPEAN	300.6818704	323.7931364	244.4067691	246.8547498
HG02220	32.3556	46	XX	EUROPEAN	215.8598778	203.2678579	158.6202491	274.1893825
HG02223	32.0668	46	XX	EUROPEAN	272.9483238	260.6533384	205.5839685	309.4557673
HG02224	33.4635	46	XY	EUROPEAN	307.293536	296.2535756	236.7753921	272.7234447
HG02230	33.5406	46	XX	EUROPEAN	285.6258406	264.1443656	219.1115643	306.892897
HG02231	32.0236	46	XY	EUROPEAN	404.0401669	396.174183	318.0115082	259.0493953
HG02232	33.1605	46	XX	EUROPEAN	231.6262233	216.9183522	172.6182255	323.4361902
HG02233	33.4133	46	XY	EUROPEAN	280.7484156	266.2963779	210.611942	268.6333173
HG02235	32.0878	46	XX	EUROPEAN	276.1801617	259.5883119	206.7223888	294.3746443
HG02236	33.4185	46	XY	EUROPEAN	246.5873486	229.3083211	175.4337667	228.4526671
HG02238	33.5891	46	XY	EUROPEAN	251.9752149	248.1114637	191.3178184	270.6589365
HG02239	32.4797	46	XX	EUROPEAN	288.0090726	274.9254708	222.8553014	305.315689
HG02250	32.3577	46	XY	EAST.ASIAN	255.7427838	258.0933049	199.1445622	238.7703036
HG02252	35.4943	46	XX	AMERICAS	224.981437	224.2671027	166.0634712	272.8299781
HG02253	33.045	46	XY	AMERICAS	360.2648426	350.0199014	267.2406315	242.1413825
HG02255	33.5438	46	XY	AFRICAN	304.7521398	287.9820634	224.7052113	303.5927025
HG02256	31.2886	46	XX	AFRICAN	262.9116653	267.3151626	206.4257696	312.6050768
HG02259	35.0153	46	XY	AMERICAS	234.6501337	218.0097032	167.2208054	284.8580029
HG02260	35.139	46	XX	AMERICAS	232.4781091	196.9546603	152.1485149	218.3957031
HG02262	37.054	46	XY	AMERICAS	355.5321869	385.7243637	281.8004354	223.6488003
HG02265	31.6519	46	XY	AMERICAS	471.2417438	488.2225704	374.2355646	255.1079996
HG02266	33.2751	46	XX	AMERICAS	314.8397492	314.6581154	248.6441814	272.6310799
HG02271	33.8904	46	XY	AMERICAS	273.8328095	286.4405846	210.7768965	287.8030454
HG02272	34.8501	46	XX	AMERICAS	274.2057139	241.0875024	187.0144801	245.4758955
HG02274	34.1296	46	XY	AMERICAS	203.2215135	190.0057913	146.4179676	252.6243185
HG02275	32.7062	46	XX	AMERICAS	208.0843472	212.5596709	158.7407484	270.2982845
HG02277	32.9077	46	XY	AMERICAS	252.2801235	239.6128651	192.6183436	273.1290727
HG02278	32.3718	46	XX	AMERICAS	329.3381575	321.728281	252.1499165	309.3966747
HG02281	30.8811	46	XY	AFRICAN	340.6898026	351.3968833	270.7427305	298.2115007
HG02282	34.0882	46	XX	AFRICAN	201.7725215	217.5659941	162.1196387	318.2623822
HG02283	33.0247	46	XY	AFRICAN	430.4343572	450.0169618	340.2766212	290.8208925
HG02284	33.2571	46	XY	AFRICAN	354.8541722	372.0450709	284.0225596	239.0223466
HG02285	32.62	46	XY	AMERICAS	341.0558363	321.0968223	250.8788065	303.2969177
HG02286	31.7941	46	XX	AMERICAS	153.7825984	142.5640061	115.4721578	299.2392086
HG02292	35.3111	46	XX	AMERICAS	270.8430357	280.6206965	215.8120251	263.3912952
HG02298	32.1571	46	XX	AMERICAS	233.5162964	226.2507154	176.8490732	285.9019271
HG02299	32.7284	46	XY	AMERICAS	358.2287913	370.646752	279.1952351	256.5924244
HG02301	32.345	46	XX	AMERICAS	324.6899537	318.9343001	249.7416396	253.4488067
HG02304	33.5179	46	XY	AMERICAS	273.7174609	265.0387226	205.1001604	258.3134375
HG02307	33.0219	46	XY	AFRICAN	310.9553942	310.6249717	249.9238384	273.8490677
HG02308	32.872	46	XX	AFRICAN	272.0802108	256.9669965	214.0541089	244.4746867
HG02309	31.7415	46	XX	AFRICAN	243.593642	224.467737	181.6116651	260.7773045
HG02312	33.4286	46	XX	AMERICAS	213.4814562	209.1551645	163.6379228	225.2522621
HG02314	33.5606	46	XY	AFRICAN	297.1943496	275.6443511	219.3542428	267.8593548
HG02315	30.5288	46	XX	AFRICAN	292.2743838	309.7985204	232.7587939	261.7585216
HG02317	30.5206	46	XY	AFRICAN	262.0590683	264.0620175	197.124565	310.0063076
HG02318	30.2187	46	XX	AFRICAN	446.2852016	472.2334268	371.656182	284.4175055
HG02323	33.786	46	XY	AFRICAN	344.4515888	361.8181654	274.5448805	248.8898282
HG02325	34.3978	46	XX	AFRICAN	260.7390088	255.5477459	191.7746678	242.3917751
HG02330	31.187	46	XY	AFRICAN	386.4923824	408.4048984	305.3599256	229.5083748
HG02332	34.5631	46	XY	AFRICAN	293.4183646	299.7235721	225.9307373	268.5862539
HG02334	33.1697	46	XY	AFRICAN	309.2691679	337.2773506	258.0314765	361.1650252
HG02337	35.109	46	XX	AFRICAN	369.6291647	344.8906073	276.2773078	326.9390792
HG02339	30.8708	46	XX	AFRICAN	303.6912909	321.4316928	240.2503336	267.603974
HG02343	31.4507	46	XY	AFRICAN	287.2059314	283.2677223	227.3999201	278.8856452
HG02345	34.5951	46	XX	AMERICAS	261.7823393	273.9574676	200.7989571	240.078427
HG02348	29.9532	46	XX	AMERICAS	252.292657	268.6773107	197.5279213	219.5126877
HG02351	35.2786	46	XY	EAST.ASIAN	259.8507995	253.8272151	191.7783963	250.5236593
HG02353	31.0768	46	XY	EAST.ASIAN	426.8726022	455.9054601	350.1705452	253.7028499
HG02355	31.3628	46	XY	EAST.ASIAN	309.1483739	330.1954386	253.8093963	215.7259108
HG02356	32.803	46	XY	EAST.ASIAN	336.0285592	366.7473711	272.3441962	244.5125081
HG02360	31.3552	46	XY	EAST.ASIAN	304.569621	305.4408594	235.9659642	270.5259955
HG02364	34.965	46	XY	EAST.ASIAN	258.5992889	221.7883033	169.1804185	247.2628473
HG02367	32.0399	46	XY	EAST.ASIAN	224.629398	219.6946192	176.7107055	287.5938857
HG02371	31.6591	46	XY	EAST.ASIAN	371.1927246	379.8937917	292.966214	313.9728916
HG02373	49.9087	46	XY	EAST.ASIAN	321.1142166	363.6636677	275.4859707	299.67216
HG02374	36.3741	46	XY	EAST.ASIAN	254.5830024	212.9538977	168.6419733	241.331466
HG02375	38.3026	46	XY	EAST.ASIAN	383.7441845	408.632851	307.3460635	248.369735
HG02379	31.1759	46	XY	EAST.ASIAN	328.8039358	339.5904598	274.5847487	237.4169134
HG02380	32.8944	46	XY	EAST.ASIAN	306.6693251	317.6906111	237.6244386	266.2034664
HG02382	31.1307	46	XY	EAST.ASIAN	232.2791904	234.3857464	181.6536945	253.3416364
HG02383	31.4767	46	XY	EAST.ASIAN	358.2610586	392.6368021	292.0217177	254.920293
HG02384	30.377	46	XY	EAST.ASIAN	268.4894311	280.080953	213.1386685	236.0828128
HG02385	30.0505	46	XY	EAST.ASIAN	330.7824931	351.9913454	273.825283	239.9839059
HG02386	30.2809	46	XY	EAST.ASIAN	275.8593359	275.0357886	214.5614342	216.6873377
HG02389	29.8347	46	XY	EAST.ASIAN	349.1516416	368.1949965	274.2202871	241.1995328
HG02390	30.0005	46	XY	EAST.ASIAN	402.7988039	423.5564227	321.4699755	289.9521923
HG02391	31.9455	46	XY	EAST.ASIAN	350.7294482	351.8396728	268.9518085	242.3862128
HG02392	34.2042	46	XY	EAST.ASIAN	360.2773928	375.7597169	283.1919277	260.1483236
HG02394	32.5126	46	XY	EAST.ASIAN	376.6580044	412.4590051	313.2732131	261.6506262
HG02395	33.1233	46	XY	EAST.ASIAN	400.8254633	414.0416792	314.9889453	242.1306237
HG02396	33.2602	46	XY	EAST.ASIAN	307.7997955	290.9018054	234.2224841	250.795369
HG02397	32.0163	46	XY	EAST.ASIAN	320.0292265	302.7617839	241.1363378	254.2656281
HG02398	30.5652	46	XY	EAST.ASIAN	322.5507304	312.2405307	248.3146411	245.4538857
HG02399	31.4395	46	XY	EAST.ASIAN	277.9887589	267.8234599	211.8608757	284.876936
HG02401	31.5997	46	XY	EAST.ASIAN	365.7463793	380.3255086	282.3769424	283.886208
HG02402	30.7394	46	XY	EAST.ASIAN	263.0082969	273.1451646	207.6774433	307.1496204
HG02406	32.8129	46	XY	EAST.ASIAN	278.4413741	282.1917192	226.3179014	237.3998293
HG02407	32.3458	46	XY	EAST.ASIAN	278.4515434	284.6213645	220.7064493	234.7910434
HG02408	30.2935	46	XY	EAST.ASIAN	204.2035875	197.4735704	152.7460786	252.5397874
HG02409	33.0503	46	XY	EAST.ASIAN	275.001938	261.5305283	215.768692	238.6840214
HG02410	33.5088	46	XY	EAST.ASIAN	383.0944254	407.1405066	307.0666014	267.002022
HG02419	31.4297	46	XX	AFRICAN	224.8962189	234.3947099	176.6571109	248.8436939
HG02420	31.2577	46	XY	AFRICAN	329.1558615	345.4245944	258.7031889	263.6049981
HG02425	32.7632	46	XX	AMERICAS	268.4308972	278.0391485	210.1489883	262.2472118
HG02427	32.684	46	XX	AFRICAN	327.3889154	347.4560879	262.7976992	281.3740592
HG02429	33.8803	46	XY	AFRICAN	346.0171698	342.6343374	273.1079713	321.9440791
HG02433	34.1241	46	XY	AFRICAN	383.363199	391.9472494	304.3755	257.0680216
HG02439	34.0052	46	XY	AFRICAN	272.5110602	270.1036882	200.2897596	301.1352761
HG02442	32.3242	46	XY	AFRICAN	378.7686348	406.542443	297.669651	285.7414456
HG02445	36.4605	46	XY	AFRICAN	252.1496811	239.5842914	187.6673843	266.7940999
HG02449	35.2491	46	XY	AFRICAN	317.2111315	302.6198239	232.3673512	346.2150408
HG02450	34.1529	46	XX	AFRICAN	312.3541485	300.7990313	237.9317715	399.1965253
HG02455	34.5042	46	XY	AFRICAN	335.9203247	326.7963649	251.2770426	281.9429193
HG02461	34.6026	46	XY	AFRICAN	272.4299968	251.022888	198.1467674	314.8304004
HG02462	34.3065	46	XX	AFRICAN	565.1481548	589.438168	439.4955281	280.8339455
HG02464	30.6961	46	XY	AFRICAN	352.6335874	355.6679133	258.063185	289.8798811
HG02465	31.1822	46	XX	AFRICAN	309.7193602	315.3244336	244.4743048	370.9644478
HG02470	33.4302	46	XY	AFRICAN	322.7571023	336.9802894	253.7567828	300.2204519
HG02471	34.8475	46	XX	AFRICAN	418.2745015	412.2023941	322.288256	264.3010662
HG02476	34.4427	46	XX	AFRICAN	418.2805165	392.961344	301.0433754	251.2902793
HG02477	34.0915	46	XX	AFRICAN	349.0824642	337.1722279	258.5768691	296.4874669
HG02479	33.6612	46	XX	AFRICAN	391.5890883	372.2309024	292.2341846	266.4951177
HG02481	34.5943	46	XY	AFRICAN	299.0939209	278.4840793	235.3198841	283.5251869
HG02484	34.2656	46	XY	AFRICAN	260.6522838	257.1227402	203.120136	250.8438215
HG02485	31.8654	46	XX	AFRICAN	249.1347766	247.8474446	189.9420688	254.4893508
HG02489	35.3799	46	XY	AFRICAN	353.6578484	345.9865108	266.6082531	302.6374012
HG02491	33.78	46	XX	SOUTH.ASIAN	305.9527164	312.179596	242.812907	286.5816244
HG02493	33.2728	46	XY	SOUTH.ASIAN	328.5726189	347.3980085	254.076002	256.8804619
HG02494	34.9438	46	XX	SOUTH.ASIAN	268.3818806	253.5321229	194.0548347	267.5095912
HG02496	32.9137	46	XY	AFRICAN	278.7509195	295.177841	223.2662994	262.8112582
HG02497	33.5229	46	XX	AFRICAN	341.1389085	338.3106135	252.0764413	294.6982658
HG02501	33.1975	46	XY	AFRICAN	258.0246228	245.1571683	184.7777694	278.589135
HG02502	31.3354	46	XX	AFRICAN	247.5439808	233.638608	174.3123326	254.8916635
HG02505	31.6597	46	XX	AFRICAN	339.3481956	360.4592541	262.5897697	304.7582169
HG02508	33.0395	46	XX	AFRICAN	362.5276119	344.2173974	253.8452458	298.9492042
HG02511	38.2098	46	XX	AFRICAN	307.2984887	332.0622418	255.4034131	275.106395
HG02512	35.1341	46	XY	EAST.ASIAN	346.4807596	332.3553576	255.3583745	247.2594906
HG02513	34.3568	46	XX	EAST.ASIAN	326.213593	328.7191721	250.976614	244.8055563
HG02521	33.5734	46	XY	EAST.ASIAN	326.2866354	323.8355706	240.7010709	253.1785913
HG02522	30.975	46	XX	EAST.ASIAN	269.9518522	283.2142215	201.633145	269.7958231
HG02536	34.2275	46	XY	AFRICAN	303.8982065	278.7437189	221.1085628	298.5941781
HG02537	34.1362	46	XX	AFRICAN	399.1561996	396.209758	301.414139	268.1966615
HG02541	33.6491	46	XY	AFRICAN	383.6757841	392.889243	282.8400561	284.2798271
HG02545	30.2119	46	XY	AFRICAN	286.5513943	278.3679768	206.4561757	359.3975435
HG02546	33.8452	46	XX	AFRICAN	295.0467789	278.2648629	215.5474533	308.7047367
HG02549	35.0689	46	XX	AFRICAN	233.8350485	235.6109782	170.4159526	385.2230069
HG02554	40.1686	46	XY	AFRICAN	414.4917105	449.7148024	328.3963096	338.9317333
HG02555	35.1202	46	XX	AFRICAN	298.8685753	299.0316386	217.8476584	311.4192812
HG02557	32.7605	46	XY	AFRICAN	337.3128594	335.6893307	251.7393406	239.430901
HG02558	33.2311	46	XX	AFRICAN	366.0256351	371.8449069	279.4589004	284.6318087
HG02561	38.0738	46	XY	AFRICAN	469.7579166	484.1955782	374.0635293	267.8230521
HG02562	39.2194	46	XX	AFRICAN	295.7493063	317.9656084	233.7555733	260.8746464
HG02568	31.136	46	XX	AFRICAN	291.2120796	295.2105331	225.5883864	269.5545748
HG02570	34.1587	46	XY	AFRICAN	251.7942872	251.1642966	191.1522784	292.9948246
HG02571	33.2381	46	XX	AFRICAN	284.0767798	284.8722239	213.2039236	263.3577851
HG02573	35.1545	46	XY	AFRICAN	323.624238	308.6750906	227.076856	254.5965631
HG02574	31.9602	46	XX	AFRICAN	267.2261125	263.3615926	199.6606196	313.4981261
HG02577	37.8724	46	XX	AFRICAN	328.6192584	357.7648634	258.2987435	222.4210727
HG02580	32.969	46	XX	AFRICAN	295.7394669	311.6513814	236.5618207	286.1287927
HG02582	32.3083	46	XY	AFRICAN	259.0541749	266.3268225	193.0793841	286.7497421
HG02583	43.3044	46	XX	AFRICAN	268.4352534	283.7341311	209.136562	288.7508387
HG02585	30.8899	46	XY	AFRICAN	253.5646346	267.101095	209.5886789	282.5706303
HG02586	32.41	46	XX	AFRICAN	334.7555565	349.883951	257.7650931	261.6504446
HG02588	34.1382	46	XY	AFRICAN	579.004327	570.0777063	429.4079164	317.9557802
HG02589	45.4514	46	XX	AFRICAN	270.3528877	275.8197746	210.9382769	297.6280504
HG02594	31.9106	46	XY	AFRICAN	240.750182	242.3188972	183.5172847	279.4944223
HG02595	32.5463	46	XX	AFRICAN	345.2999107	336.5056163	265.3432187	268.213195
HG02597	32.8734	46	XY	SOUTH.ASIAN	275.7110193	277.7542364	212.4236211	281.9778376
HG02600	34.8803	46	XY	SOUTH.ASIAN	283.1433255	309.3066002	228.57506	242.7572665
HG02601	31.7002	46	XX	SOUTH.ASIAN	259.3874639	250.9389621	195.1966654	263.6873631
HG02603	33.194	46	XY	SOUTH.ASIAN	263.5212429	262.6756274	203.6546765	293.2171352
HG02604	32.5868	46	XX	SOUTH.ASIAN	388.8727105	389.0096486	286.5851613	299.7849761
HG02610	32.9055	46	XY	AFRICAN	303.2879421	336.3385615	246.238876	286.3933797
HG02611	32.8704	46	XX	AFRICAN	367.0204909	359.8879971	265.8085491	207.6552383
HG02613	33.533	46	XY	AFRICAN	264.1214984	242.6986554	186.6300858	276.7896334
HG02614	31.8416	46	XX	AFRICAN	234.4170454	228.9401806	175.8929618	287.2498828
HG02620	33.3563	46	XY	AFRICAN	313.258303	305.6239474	230.4360296	276.0148671
HG02621	31.5527	46	XX	AFRICAN	326.5938332	317.7813586	241.4660763	247.7950637
HG02623	33.284	46	XY	AFRICAN	345.3263243	362.8529459	269.4097264	276.7956907
HG02624	39.5857	46	XX	AFRICAN	451.6188491	438.7790489	325.0934891	292.7012816
HG02628	33.6062	46	XY	AFRICAN	418.3322905	425.5222165	307.2272378	243.9283267
HG02629	32.7386	46	XX	AFRICAN	297.1630873	289.3263648	214.8613563	224.9032191
HG02634	36.9011	46	XY	AFRICAN	374.3680569	394.4782548	297.7224708	253.3990174
HG02635	34.3812	46	XX	AFRICAN	231.6410292	237.7988237	187.9201424	258.3138604
HG02642	33.2374	46	XY	AFRICAN	290.7231841	279.0065477	210.1341661	244.0298385
HG02643	32.0758	46	XX	AFRICAN	212.4095703	198.7332713	156.9796129	286.6180776
HG02645	33.8157	46	XY	AFRICAN	312.4784009	294.8061532	228.7416792	286.215286
HG02646	33.0071	46	XX	AFRICAN	485.8237919	483.9468335	368.6259421	302.9891565
HG02648	34.1243	46	XY	SOUTH.ASIAN	262.9597454	275.4023036	205.3783765	270.6374651
HG02649	31.8658	46	XX	SOUTH.ASIAN	281.2973632	260.3246185	195.6233119	287.2405137
HG02651	31.855	46	XY	SOUTH.ASIAN	242.0550014	229.2703702	176.0686444	244.2993886
HG02652	33.7101	46	XX	SOUTH.ASIAN	292.1784722	299.3071857	224.4664557	271.6629474
HG02654	34.6064	46	XY	SOUTH.ASIAN	187.5588888	180.430526	138.9787246	255.2050278
HG02655	33.0038	46	XX	SOUTH.ASIAN	199.845535	189.2314427	149.6443844	260.7318095
HG02657	32.7243	46	XY	SOUTH.ASIAN	275.0627052	263.2827967	195.4298997	236.1901408
HG02658	32.671	46	XX	SOUTH.ASIAN	281.1821936	279.6182438	209.547509	267.7652054
HG02660	33.7694	46	XY	SOUTH.ASIAN	277.7199027	265.4447763	202.9924527	238.333281
HG02661	32.2711	46	XX	SOUTH.ASIAN	181.0882567	179.017226	134.2951846	308.8345223
HG02666	32.9367	46	XY	AFRICAN	346.5416369	335.5670525	252.7903524	266.2452422
HG02667	33.0789	46	XX	AFRICAN	184.1111132	164.4212054	133.058435	308.9485347
HG02675	32.2918	46	XY	AFRICAN	275.6508485	262.5643401	195.3156322	231.6346821
HG02676	33.0389	46	XX	AFRICAN	307.5002184	312.636679	236.7643394	280.4147548
HG02678	32.6561	46	XY	AFRICAN	360.4742378	356.2834517	264.9881645	242.5509658
HG02679	34.1174	46	XX	AFRICAN	295.0768573	280.1837223	207.3514785	258.9616786
HG02681	33.0228	46	XY	SOUTH.ASIAN	317.0461537	294.8059665	221.4112674	262.1391962
HG02682	31.1559	46	XX	SOUTH.ASIAN	269.6470509	258.772183	191.4824052	256.4612478
HG02684	33.2877	46	XY	SOUTH.ASIAN	263.7836716	262.9526573	200.3673028	242.8611546
HG02685	33.2428	46	XX	SOUTH.ASIAN	182.2040386	174.304877	127.0771415	221.0214513
HG02687	33.1778	46	XY	SOUTH.ASIAN	278.1851845	263.2106888	191.3843996	271.0933513
HG02688	33.1415	46	XX	SOUTH.ASIAN	195.6775727	197.9675837	149.0495803	297.9054375
HG02690	32.8742	46	XY	SOUTH.ASIAN	312.1525548	313.0885324	226.8546966	245.6398901
HG02691	36.7229	46	XX	SOUTH.ASIAN	300.0116154	298.1190532	228.8486657	293.1696931
HG02694	32.5336	46	XX	SOUTH.ASIAN	345.1184261	345.5623889	262.2498996	213.1578856
HG02697	32.8552	46	XX	SOUTH.ASIAN	205.1268219	195.6626358	148.0021427	271.5340581
HG02699	32.895	46	XY	SOUTH.ASIAN	296.830144	298.6026761	221.8685717	296.60289
HG02700	32.2684	46	XX	SOUTH.ASIAN	262.7115927	265.4512743	197.4486908	278.1115542
HG02702	31.6825	46	XY	AFRICAN	366.678004	367.6395125	277.379626	279.9141534
HG02703	31.4355	46	XX	AFRICAN	454.6417157	441.0266011	333.64275	260.4893057
HG02715	36.5706	46	XY	AFRICAN	404.9827476	428.5980862	321.6481728	244.3255575
HG02716	34.4282	46	XX	AFRICAN	424.8081314	466.8721246	364.0275511	256.4964402
HG02721	33.3263	46	XY	AFRICAN	254.6546287	244.451643	185.7892015	273.2282297
HG02722	32.266	46	XX	AFRICAN	323.3665415	317.3666667	242.99469	279.0509981
HG02724	34.0888	46	XY	SOUTH.ASIAN	307.6255605	297.723727	223.7065155	233.1477574
HG02725	35.5219	46	XX	SOUTH.ASIAN	303.8100537	313.3775032	243.8268599	248.5294894
HG02727	33.598	46	XY	SOUTH.ASIAN	263.3219137	296.696649	227.4327837	293.385724
HG02728	40.7572	46	XX	SOUTH.ASIAN	231.8361689	237.1041347	181.9892763	217.5049454
HG02731	32.1425	46	XX	SOUTH.ASIAN	320.8307832	319.4522402	234.3041145	218.4559075
HG02733	33.6429	46	XY	SOUTH.ASIAN	301.7844314	328.4557461	254.6821667	287.4463535
HG02734	31.328	46	XX	SOUTH.ASIAN	326.6638195	348.3640121	255.7211866	260.1287682
HG02736	33.1854	46	XY	SOUTH.ASIAN	314.5259351	300.3450332	224.1045761	231.5007889
HG02737	34.6103	46	XX	SOUTH.ASIAN	364.5809245	389.0576295	298.6407707	257.1457792
HG02756	33.7076	46	XY	AFRICAN	308.9703294	307.7734912	234.0437567	299.4275318
HG02757	41.8764	46	XX	AFRICAN	350.224256	372.8556777	283.6501387	289.1766648
HG02759	34.8993	46	XY	AFRICAN	307.3228324	323.2961382	246.9784017	262.1852772
HG02760	30.6021	46	XX	AFRICAN	364.9650368	354.4684093	264.3788062	261.0029923
HG02763	38.3581	46	XX	AFRICAN	280.8439777	286.7023311	219.9227803	286.1929601
HG02768	36.9061	46	XY	AFRICAN	364.9244415	377.1083568	300.0587979	260.9403122
HG02769	37.1808	46	XX	AFRICAN	328.4553986	341.274868	267.852942	245.5110573
HG02771	34.0441	46	XY	AFRICAN	367.962285	378.8291683	303.474415	298.6396279
HG02774	31.5083	46	XY	SOUTH.ASIAN	328.315243	363.4187502	262.6842239	258.6494132
HG02775	31.8015	46	XX	SOUTH.ASIAN	238.2516114	240.5474805	176.4489096	249.5656489
HG02778	32.5849	46	XX	SOUTH.ASIAN	298.2274104	302.4526248	231.7414917	238.0786375
HG02780	38.8595	46	XY	SOUTH.ASIAN	291.9483142	297.3572194	220.2284298	273.7958607
HG02783	34.3744	46	XY	SOUTH.ASIAN	344.1326023	355.7726488	272.8515019	261.8273199
HG02784	33.3002	46	XX	SOUTH.ASIAN	256.4685849	262.5022011	200.0982977	213.465325
HG02786	36.3827	46	XY	SOUTH.ASIAN	253.6302068	263.3135343	203.8569613	247.6885584
HG02787	37.6598	46	XX	SOUTH.ASIAN	373.0072733	398.2857864	307.5691675	294.8565757
HG02789	29.9983	46	XY	SOUTH.ASIAN	375.6523214	409.6854236	306.9396155	288.1069597
HG02790	32.3233	46	XX	SOUTH.ASIAN	264.9556629	277.4475103	211.0238332	286.0112193
HG02792	31.0693	46	XY	SOUTH.ASIAN	334.5659875	348.4263584	251.8496823	207.5097224
HG02793	32.7583	46	XX	SOUTH.ASIAN	255.0184965	253.5256733	206.8560741	257.034852
HG02798	37.0627	46	XY	AFRICAN	422.2806776	446.9026914	344.2283842	261.417847
HG02799	33.0586	46	XX	AFRICAN	314.1001236	301.6972255	232.4655813	324.4056522
HG02805	33.3266	46	XX	AFRICAN	331.2215964	323.956522	242.0981038	244.2265238
HG02807	42.3812	46	XY	AFRICAN	308.1047322	290.8610001	216.957047	273.0212203
HG02808	33.1394	46	XX	AFRICAN	457.6381942	487.4658214	375.3785524	247.1468259
HG02810	33.658	46	XY	AFRICAN	279.181872	291.2626559	226.0009507	307.5319119
HG02811	33.9734	46	XX	AFRICAN	272.0812205	282.2652297	220.2450545	235.1557784
HG02813	31.6399	46	XY	AFRICAN	374.6055695	402.684122	312.7671074	236.9784736
HG02814	38.4672	46	XX	AFRICAN	310.067296	314.7114961	240.790249	251.1799685
HG02816	36.2267	46	XY	AFRICAN	325.5988653	329.3743702	254.2419449	298.7541243
HG02817	32.8322	46	XX	AFRICAN	254.4923833	225.3834466	176.8846843	315.6559014
HG02819	35.4779	46	XY	AFRICAN	319.5733993	337.0285077	259.5001395	301.3835245
HG02820	33.3955	46	XX	AFRICAN	302.7603864	318.9357581	253.5726869	344.6938402
HG02837	32.321	46	XX	AFRICAN	299.8718672	320.9323196	251.9484752	298.233807
HG02839	34.7464	46	XY	AFRICAN	378.3631864	395.6058464	305.8774434	221.7472128
HG02840	32.2204	46	XX	AFRICAN	355.6592332	344.2984296	264.9327755	287.935491
HG02851	30.7313	46	XY	AFRICAN	397.7474611	422.4633235	325.7276241	286.9790627
HG02852	31.8204	46	XX	AFRICAN	343.0781121	364.7457822	278.3363293	263.7668065
HG02854	35.9346	46	XY	AFRICAN	273.8996917	282.2597641	211.4634178	257.7384268
HG02855	38.2039	46	XX	AFRICAN	395.3761355	421.268726	328.7966237	241.0201338
HG02860	34.2808	46	XY	AFRICAN	333.2523926	345.2994133	258.4889112	236.0871449
HG02861	33.3184	46	XX	AFRICAN	349.0114606	367.582129	278.3587047	274.8988572
HG02870	34.6361	46	XX	AFRICAN	269.6471063	285.3309579	225.9511512	275.0090128
HG02879	33.4917	46	XX	AFRICAN	286.7409352	293.702771	227.4183355	261.5301973
HG02881	33.5632	46	XY	AFRICAN	234.5512244	239.218249	178.5389951	242.0399832
HG02882	33.9764	46	XX	AFRICAN	292.6041159	301.4190367	230.0643976	260.5277012
HG02884	32.1491	46	XY	AFRICAN	357.9985454	381.101891	284.0458986	262.6136778
HG02885	42.8816	46	XX	AFRICAN	453.0590405	477.8175166	371.1103752	249.282013
HG02887	32.1447	46	XY	AFRICAN	223.7638146	207.9297914	153.747274	314.6723904
HG02888	30.4578	46	XX	AFRICAN	291.131132	281.8996968	213.3117516	249.7773779
HG02890	32.4262	46	XY	AFRICAN	220.8429157	222.4239367	182.7620874	291.729456
HG02891	33.3884	46	XX	AFRICAN	328.4339099	319.629488	240.1293064	323.7765261
HG02895	37.7838	46	XY	AFRICAN	252.2268712	242.6490671	182.2927639	250.9048983
HG02896	33.5649	46	XX	AFRICAN	302.6946972	312.5438534	245.0514277	277.1431165
HG02922	31.8948	46	XX	AFRICAN	342.4164268	333.9861163	256.5042996	245.2725007
HG02923	33.3976	46	XY	AFRICAN	379.0761756	409.3304923	309.2934822	296.9216673
HG02938	37.7043	46	XY	AFRICAN	321.5361789	331.224111	256.9261331	296.4602564
HG02941	33.3997	46	XY	AFRICAN	239.0488124	196.5136458	158.1261708	255.3573686
HG02943	33.3524	46	XX	AFRICAN	245.7268236	220.7543654	172.0345962	245.089726
HG02944	37.0899	46	XY	AFRICAN	410.2618884	428.4329435	329.3755623	206.345186
HG02946	33.3723	46	XX	AFRICAN	311.3490674	314.2857846	241.8033319	289.9819202
HG02947	33.1411	46	XY	AFRICAN	348.6715474	381.8062076	282.5396059	295.8103183
HG02952	32.5589	46	XX	AFRICAN	250.1370196	246.8742929	192.526365	263.4099691
HG02953	31.8171	46	XY	AFRICAN	339.7151759	330.5761531	250.882911	230.0647053
HG02968	32.3681	46	XY	AFRICAN	402.9273607	432.3953302	350.570881	298.4675173
HG02970	30.21	46	XX	AFRICAN	307.9943841	326.0684761	241.2752952	296.5743925
HG02971	33.4874	46	XY	AFRICAN	235.2100316	229.2448887	169.0775237	262.0519364
HG02973	31.9209	46	XY	AFRICAN	342.1610811	353.6967464	253.7929695	253.6225327
HG02974	32.0041	46	XX	AFRICAN	198.931193	173.7189843	129.0924184	322.1056827
HG02976	35.0263	46	XX	AFRICAN	389.5262151	438.3377724	321.6786624	292.1846944
HG02977	30.588	46	XY	AFRICAN	271.7159761	265.044616	200.4182468	263.7303345
HG02979	34.5636	46	XX	AFRICAN	360.6301387	348.3964169	264.1877582	293.0733321
HG02981	32.8297	46	XY	AFRICAN	366.9345661	369.382982	280.7547231	297.750447
HG02982	31.4283	46	XY	AFRICAN	296.4014313	297.1124386	231.084723	324.9984492
HG02983	33.4836	46	XX	AFRICAN	345.9690611	369.200802	279.19698	214.9941123
HG03006	40.0448	46	XY	SOUTH.ASIAN	263.8221054	266.904411	207.338947	269.2641267
HG03007	32.5736	46	XX	SOUTH.ASIAN	294.2981962	271.7557683	207.4180727	226.6280334
HG03009	31.5771	46	XY	SOUTH.ASIAN	213.7216636	212.3283448	156.929547	294.6193013
HG03012	33.1423	46	XY	SOUTH.ASIAN	262.3011097	252.757214	191.0386425	251.444167
HG03015	34.1632	46	XY	SOUTH.ASIAN	306.4670918	324.4753024	247.0631166	241.6785429
HG03016	34.0929	46	XX	SOUTH.ASIAN	258.2489367	278.7417512	197.7618018	252.3057502
HG03018	33.2229	46	XY	SOUTH.ASIAN	213.0016054	209.9800588	156.3584154	307.5320769
HG03021	34.0756	46	XY	SOUTH.ASIAN	305.943458	318.5485357	254.3904338	222.5734048
HG03022	35.0583	46	XX	SOUTH.ASIAN	264.6622026	270.3086148	201.7306411	231.1813878
HG03024	32.577	46	XY	AFRICAN	351.659146	347.1872324	264.81137	274.0888276
HG03025	30.2574	46	XX	AFRICAN	447.4774253	464.3896346	353.3551021	265.0017669
HG03027	31.7007	46	XY	AFRICAN	314.6413715	334.1052225	255.3766952	277.9144512
HG03028	30.4591	46	XX	AFRICAN	378.6859915	398.4647931	291.582045	270.1131996
HG03039	31.3063	46	XY	AFRICAN	295.2751495	259.5936664	194.1106636	282.8374813
HG03040	31.131	46	XX	AFRICAN	398.787327	400.2516999	298.1231998	279.0314775
HG03045	34.3661	46	XY	AFRICAN	482.4848946	533.0762464	421.7008428	288.2681739
HG03046	31.0116	46	XX	AFRICAN	310.6499414	325.0152213	254.2622761	329.0898666
HG03048	33.8649	46	XY	AFRICAN	341.5971027	336.4558757	251.0117162	226.4903892
HG03049	30.2086	46	XX	AFRICAN	327.13452	351.8176015	275.8786129	307.5595078
HG03052	32.7532	46	XX	AFRICAN	288.165368	287.7344177	215.555732	268.3424636
HG03054	39.7221	46	XY	AFRICAN	339.275218	364.3496312	267.0263321	329.7939293
HG03057	29.8928	46	XY	AFRICAN	359.2079375	380.358937	286.4613998	277.734587
HG03058	33.929	46	XX	AFRICAN	296.0899078	294.5658534	220.9661352	250.191881
HG03060	34.028	46	XY	AFRICAN	335.4600471	355.652782	267.7440147	259.7360268
HG03061	35.9798	46	XX	AFRICAN	407.0048117	404.3760506	303.240522	286.8786016
HG03063	32.9864	46	XY	AFRICAN	347.0866154	346.3129603	270.1151586	300.8031559
HG03064	34.8963	46	XX	AFRICAN	281.8658672	250.5284493	196.5333479	272.3988143
HG03066	33.2083	46	XY	AFRICAN	276.5338993	304.1519568	236.3702247	389.3490433
HG03069	39.6883	46	XY	AFRICAN	405.272743	442.6562459	337.4714126	318.0328162
HG03072	48.5878	46	XY	AFRICAN	309.8811096	317.4979864	234.9820325	300.4821909
HG03073	38.9583	46	XX	AFRICAN	286.7023069	296.6889422	229.0016077	263.8939457
HG03074	32.661	46	XY	AFRICAN	250.1897761	253.2456072	181.7388731	245.2645901
HG03077	32.9369	46	XY	AFRICAN	380.8381355	405.1383099	312.431346	330.2974842
HG03078	32.0983	46	XY	AFRICAN	268.1858648	291.6502652	221.8472629	276.2456743
HG03079	31.1071	46	XX	AFRICAN	326.8563037	340.4457585	272.0557901	286.3572561
HG03081	36.1704	46	XY	AFRICAN	271.2231072	261.2339456	202.1289968	288.5145298
HG03082	36.0597	46	XX	AFRICAN	295.7578108	305.916609	238.4784122	272.9944834
HG03084	32.5145	46	XY	AFRICAN	259.80133	274.1383487	204.9389247	277.4144377
HG03085	32.1099	46	XX	AFRICAN	287.2831894	302.0962462	238.1622698	401.7027883
HG03086	32.9549	46	XX	AFRICAN	272.4333496	257.1796974	187.2350799	251.2304006
HG03088	34.3236	46	XX	AFRICAN	333.508542	329.8371223	263.6069643	244.0137326
HG03091	33.5075	46	XX	AFRICAN	290.0532305	310.6660692	237.9875152	275.9253972
HG03095	30.8443	46	XX	AFRICAN	368.0179214	380.8175564	303.0859294	208.3873514
HG03096	31.8971	46	XY	AFRICAN	312.8004611	318.0989219	239.1592548	229.0272716
HG03097	34.8404	46	XX	AFRICAN	220.0255827	215.1592883	175.6891425	326.7143748
HG03099	34.2905	46	XX	AFRICAN	291.0302391	297.0173258	222.3962905	270.1914524
HG03100	34.4356	46	XY	AFRICAN	344.1853078	335.5084018	265.7275223	256.5406797
HG03103	45.6896	46	XY	AFRICAN	317.2252887	327.2374965	251.0788743	280.0630109
HG03105	34.3435	46	XX	AFRICAN	292.2203318	282.1856258	205.7530537	249.6294426
HG03108	40.3232	46	XX	AFRICAN	351.0863259	367.3864538	279.3273682	227.9302246
HG03109	35.7507	46	XY	AFRICAN	303.3601561	317.5418649	242.0747006	294.9546362
HG03111	34.657	46	XX	AFRICAN	237.3512641	235.7373415	175.7980591	275.3298738
HG03112	33.085	46	XY	AFRICAN	340.8476599	359.6815383	269.8749685	279.5704028
HG03114	32.6032	46	XX	AFRICAN	330.883112	363.9238726	273.6246749	288.968238
HG03115	30.3809	46	XY	AFRICAN	280.9784868	288.145546	211.0303952	301.6572858
HG03117	38.6447	46	XX	AFRICAN	405.066029	429.404225	330.2957456	299.5935401
HG03118	33.8016	46	XY	AFRICAN	407.1060093	437.8779266	338.880408	321.0863215
HG03120	36.3529	46	XY	AFRICAN	386.3037631	408.1218833	311.9268797	254.8406963
HG03121	34.9117	46	XX	AFRICAN	302.9838925	312.7555526	231.0694314	353.8184895
HG03123	33.1954	46	XX	AFRICAN	318.5333323	300.4134292	230.0630007	300.8940251
HG03124	33.4543	46	XY	AFRICAN	338.0716896	324.9739815	240.9493946	268.2339344
HG03126	35.7344	46	XX	AFRICAN	289.5233956	297.6275354	222.124153	253.1574548
HG03127	30.8694	46	XY	AFRICAN	297.2896047	295.0552438	220.1463801	245.0467544
HG03129	32.8448	46	XX	AFRICAN	330.4216948	328.7313258	247.2340624	309.7158064
HG03130	45.2518	46	XY	AFRICAN	458.9773606	498.1550792	384.9604509	287.9301016
HG03132	32.849	46	XX	AFRICAN	262.1527344	258.0349808	190.1364831	289.1183273
HG03133	38.6522	46	XY	AFRICAN	381.1513428	413.9547334	310.3792281	271.2725535
HG03135	32.7503	46	XX	AFRICAN	325.8692971	313.455387	238.3406157	283.092732
HG03136	32.5019	46	XY	AFRICAN	287.4253187	289.3923908	212.7889959	315.2293779
HG03139	36.0695	46	XY	AFRICAN	279.5430852	297.6853867	223.5977765	288.529525
HG03157	35.9875	46	XY	AFRICAN	227.9580793	205.217222	155.9808267	288.2782417
HG03159	34.8128	46	XX	AFRICAN	375.5788596	377.5159865	278.882863	239.4053883
HG03160	30.0025	46	XY	AFRICAN	231.958831	231.0852015	166.1710413	274.3931119
HG03162	32.1912	46	XX	AFRICAN	327.2751345	349.3052182	261.3703952	255.8719913
HG03163	34.2167	46	XY	AFRICAN	333.3826807	341.3487573	264.3687634	312.3135441
HG03166	32.5162	46	XY	AFRICAN	335.5206073	333.3932479	255.869177	250.5179745
HG03168	35.1697	46	XX	AFRICAN	343.9918354	350.9441004	271.5053014	267.6129671
HG03169	34.4018	46	XY	AFRICAN	321.4795697	318.1243701	239.9762028	267.0324429
HG03172	32.8706	46	XY	AFRICAN	211.3277204	210.9563302	161.7104647	239.3198413
HG03175	34.2653	46	XY	AFRICAN	456.6336689	452.3426338	347.8475309	313.5955699
HG03189	32.1569	46	XX	AFRICAN	346.8984669	366.2036615	288.415861	238.5989727
HG03190	32.4311	46	XY	AFRICAN	226.9734915	221.8386468	169.6780765	239.4365311
HG03193	34.4125	46	XY	AFRICAN	287.1927552	289.7397396	222.8870323	228.5403452
HG03195	32.6712	46	XX	AFRICAN	333.8452257	359.4640239	279.1957443	297.6531609
HG03196	31.2356	46	XY	AFRICAN	336.8640821	369.840945	273.598074	302.8923662
HG03198	33.4751	46	XX	AFRICAN	305.2591123	278.8305033	222.4971197	331.7084999
HG03199	32.8079	46	XY	AFRICAN	281.5764201	288.3539216	229.2848166	297.1301082
HG03202	30.296	46	XY	AFRICAN	212.7737359	195.3147207	145.2675821	283.2809939
HG03209	34.4616	46	XY	AFRICAN	175.0664208	165.2676758	119.7442951	247.5602501
HG03212	33.8067	46	XX	AFRICAN	307.6868154	297.7476726	233.2736805	238.3257835
HG03224	32.5158	46	XY	AFRICAN	401.7130346	417.6523217	327.2761755	336.0883576
HG03225	33.3158	46	XY	AFRICAN	392.7356824	423.136009	330.38018	280.1366081
HG03228	31.2241	46	XY	SOUTH.ASIAN	260.1721548	256.8575715	197.2946111	269.6979058
HG03229	31.1247	46	XX	SOUTH.ASIAN	332.064688	348.055231	276.2121402	271.5390108
HG03234	33.9796	46	XY	SOUTH.ASIAN	208.6968205	199.7749793	147.7251057	260.8998554
HG03235	38.1802	46	XX	SOUTH.ASIAN	359.5956669	390.2257738	298.2879433	279.1572855
HG03237	34.4217	46	XY	SOUTH.ASIAN	371.2786231	366.2592933	286.1634763	285.1511817
HG03238	33.4869	46	XX	SOUTH.ASIAN	309.8675437	329.3235706	260.0782196	298.3794156
HG03240	32.7846	46	XY	AFRICAN	313.5584895	333.1133295	243.8891024	228.214638
HG03241	34.5705	46	XX	AFRICAN	294.1625035	279.7744515	226.8163126	294.9333025
HG03246	32.5825	46	XY	AFRICAN	271.5233744	275.9595559	210.5842093	253.2513461
HG03247	33.9198	46	XX	AFRICAN	279.3195145	269.9608815	205.6417392	285.914334
HG03258	37.5279	46	XY	AFRICAN	343.0863529	353.6948977	262.0198128	298.236294
HG03259	42.0248	46	XX	AFRICAN	347.2283033	344.4670584	262.5885985	284.0048717
HG03265	31.9405	46	XY	AFRICAN	259.1469375	261.8232129	188.309513	265.9467157
HG03267	37.4904	46	XX	AFRICAN	274.7371833	262.5298828	194.7904886	260.2826103
HG03268	33.3873	46	XY	AFRICAN	237.490675	226.8761906	176.9369391	237.1001019
HG03270	56.9598	46	XX	AFRICAN	291.303086	270.5204339	207.1930262	NA
HG03271	33.3964	46	XY	AFRICAN	359.8081396	343.336522	277.0452304	290.6996657
HG03279	37.8612	46	XX	AFRICAN	187.6789886	171.2487066	127.0285499	248.6553102
HG03280	37.9289	46	XY	AFRICAN	330.6238778	332.4473701	246.669602	239.5190531
HG03291	31.7261	46	XX	AFRICAN	311.9959211	331.0748367	253.1589659	308.786876
HG03294	31.3837	46	XX	AFRICAN	329.4517152	347.4534805	256.5561103	277.641889
HG03295	32.334	46	XY	AFRICAN	346.3293683	340.5856626	265.2953547	244.4350214
HG03297	31.7065	46	XX	AFRICAN	341.4320027	332.4832126	266.156992	303.2295305
HG03298	34.9073	46	XY	AFRICAN	410.1226924	400.3942307	300.6618482	264.0362729
HG03300	34.1627	46	XX	AFRICAN	281.3463726	303.3397377	224.8625938	289.1162506
HG03301	34.0801	46	XY	AFRICAN	371.6269248	401.7507873	304.7315002	279.5300842
HG03303	33.2919	46	XX	AFRICAN	391.519072	413.7579955	314.4722891	323.8786969
HG03304	32.8257	46	XY	AFRICAN	253.8297106	239.599239	184.3086362	275.0843001
HG03311	35.1835	46	XY	AFRICAN	352.2597534	361.6909671	276.4525038	247.88714
HG03313	34.7101	46	XY	AFRICAN	284.5476061	271.3580843	200.6030906	247.9000741
HG03342	34.1575	46	XX	AFRICAN	238.0106353	227.6479646	174.209666	218.1849636
HG03343	44.7698	46	XY	AFRICAN	342.4167862	356.6606106	270.8578849	372.497266
HG03351	38.82	46	XX	AFRICAN	290.7934055	269.3893423	200.3446677	229.0273822
HG03354	32.44	46	XX	AFRICAN	320.1452018	286.7926677	221.3047678	297.9963009
HG03363	31.7093	46	XX	AFRICAN	339.4235369	316.7862445	243.8601083	287.1926434
HG03366	38.2947	46	XX	AFRICAN	322.7002782	307.8728411	227.0879956	227.886659
HG03367	37.7058	46	XY	AFRICAN	294.5911001	325.8310325	244.5377988	291.3890662
HG03369	42.5483	46	XX	AFRICAN	303.04967	283.8226668	211.4064878	238.3719752
HG03370	33.2782	46	XY	AFRICAN	284.1812772	275.9714887	208.5777877	300.1105978
HG03372	40.7446	46	XX	AFRICAN	393.2669224	428.4778654	333.0774303	310.471807
HG03376	32.9259	46	XY	AFRICAN	254.5073258	245.782544	176.2476753	258.3173301
HG03378	32.1285	46	XX	AFRICAN	420.5349961	455.8248332	360.9623854	262.2789143
HG03380	34.4693	46	XX	AFRICAN	313.7876713	316.7953331	242.4017894	279.5979453
HG03382	32.6572	46	XY	AFRICAN	339.9622072	344.3056148	246.8588856	233.1352796
HG03385	33.8628	46	XY	AFRICAN	253.7596948	235.5795199	191.5943159	281.4449011
HG03388	34.8082	46	XY	AFRICAN	422.0632514	449.9197916	335.9857735	281.3825905
HG03391	33.7536	46	XY	AFRICAN	267.3551858	275.7126053	217.9060406	267.7108993
HG03394	33.1301	46	XY	AFRICAN	322.8602722	330.047779	254.5264478	348.6799512
HG03397	31.3312	46	XY	AFRICAN	276.4152247	261.778902	189.4173646	284.4520204
HG03410	31.5268	46	XX	AFRICAN	330.254763	312.6352353	236.8454775	316.1848815
HG03419	34.4525	46	XX	AFRICAN	427.843833	460.88915	347.427134	289.0466632
HG03428	34.187	46	XX	AFRICAN	506.4554686	546.2567345	412.2707462	305.7099419
HG03432	36.0095	46	XY	AFRICAN	433.0989284	430.6607695	328.9680038	250.7960767
HG03433	40.5071	46	XY	AFRICAN	340.5128041	369.2536593	276.7881845	359.9244544
HG03436	34.5933	46	XY	AFRICAN	296.5684904	278.7084742	213.184634	263.0082217
HG03437	33.2761	46	XX	AFRICAN	355.006788	354.4048188	269.9336761	349.7313151
HG03439	34.0045	46	XY	AFRICAN	263.0801907	247.351114	188.1162787	245.1729468
HG03442	34.7997	46	XY	AFRICAN	264.818573	273.4046924	210.8098633	254.3472102
HG03445	31.977	46	XY	AFRICAN	391.5232177	409.4585101	318.5837738	239.9945519
HG03446	32.947	46	XX	AFRICAN	418.4630907	440.4675024	327.2364707	298.4560477
HG03449	34.1553	46	XX	AFRICAN	331.6746823	322.2489498	246.5717863	295.1167653
HG03451	32.8632	46	XY	AFRICAN	349.1071871	370.5168525	264.3177374	313.9425566
HG03452	41.2725	46	XX	AFRICAN	323.2206466	307.4760611	228.4252226	276.3485382
HG03455	33.3051	46	XX	AFRICAN	237.9281458	246.1605362	181.9447072	310.5912526
HG03457	44.3861	46	XY	AFRICAN	392.5390125	421.9808184	312.2183146	287.1822671
HG03458	30.7118	46	XX	AFRICAN	339.5437584	353.9517975	279.882868	259.5688448
HG03460	35.5914	46	XY	AFRICAN	346.1144139	365.8568274	277.4130829	293.4600182
HG03461	32.0081	46	XX	AFRICAN	306.3670629	322.4850509	236.1437678	293.2715817
HG03464	32.4483	46	XX	AFRICAN	321.0484328	332.4781366	244.7499561	286.7585188
HG03469	34.0274	46	XY	AFRICAN	371.8400972	363.8452249	271.4165643	253.2409832
HG03470	36.824	46	XX	AFRICAN	362.9190483	366.7291202	268.8449562	288.6098358
HG03472	30.8041	46	XY	AFRICAN	355.0259599	366.3014335	291.7676543	260.1988074
HG03473	29.8093	46	XX	AFRICAN	411.2280627	450.6284011	324.6995624	279.5638712
HG03476	31.5476	46	XX	AFRICAN	384.1470426	403.8261301	304.7591576	267.5146851
HG03478	36.9559	46	XY	AFRICAN	435.0058985	420.2057805	328.6823845	297.8320889
HG03479	36.4391	46	XX	AFRICAN	269.8808092	289.3103889	236.0769979	309.9907825
HG03484	31.1489	46	XY	AFRICAN	330.1656415	340.4688223	260.6895696	287.3608765
HG03485	32.8568	46	XX	AFRICAN	314.610989	308.0514836	234.3322133	264.6666496
HG03488	34.2063	46	XX	SOUTH.ASIAN	268.1000384	276.3606086	212.2363424	230.9615142
HG03490	34.5061	46	XY	SOUTH.ASIAN	296.7403365	312.4109303	238.7127687	235.2117356
HG03491	33.0416	46	XX	SOUTH.ASIAN	352.7839096	341.7303784	266.1057576	251.5208977
HG03499	42.2786	46	XX	AFRICAN	322.9732104	306.4762914	226.2539441	303.2825977
HG03514	32.5623	46	XX	AFRICAN	233.5080329	239.1578194	186.4606206	263.7586036
HG03515	33.0544	46	XY	AFRICAN	335.5333987	318.4106386	246.7582732	317.1533608
HG03517	42.147	46	XX	AFRICAN	342.1844562	331.1712011	253.1417815	273.205528
HG03518	32.9838	46	XY	AFRICAN	315.4238099	295.0968055	226.635702	228.3041627
HG03520	32.9448	46	XX	AFRICAN	291.5765473	313.5988754	238.5768518	242.7478993
HG03521	34.8721	46	XY	AFRICAN	274.2987206	261.0283033	193.462969	288.2673428
HG03538	33.5925	46	XY	AFRICAN	361.1054397	393.5718894	291.504949	238.6672547
HG03539	32.7642	46	XX	AFRICAN	416.9992942	445.7138767	342.2141646	304.5374409
HG03547	32.7372	46	XY	AFRICAN	333.7921597	352.925996	271.2614396	289.2031841
HG03548	33.4328	46	XX	AFRICAN	232.799258	245.9002464	187.4616145	342.6681394
HG03556	34.9774	46	XY	AFRICAN	423.771172	473.6554366	363.9384288	301.2469398
HG03557	37.6708	46	XX	AFRICAN	437.116757	454.3042985	359.5122305	296.190565
HG03558	32.3338	46	XX	AFRICAN	294.6900233	296.4248372	229.3808131	387.776034
HG03559	33.554	46	XY	AFRICAN	226.7825615	218.9927521	164.2842383	254.5712671
HG03563	33.9941	46	XX	AFRICAN	255.7451907	246.1927779	182.5365774	291.7922485
HG03565	34.7101	46	XY	AFRICAN	322.1371818	308.1010012	246.8451546	287.6470018
HG03567	32.918	46	XX	AFRICAN	333.9116425	353.5039587	276.8669624	258.4782422
HG03571	37.6765	46	XY	AFRICAN	293.3854772	284.4291002	216.3757249	236.551644
HG03572	32.0863	46	XX	AFRICAN	391.3071934	436.7766857	341.3739405	306.2154974
HG03575	34.5442	46	XX	AFRICAN	229.6552004	219.6071371	169.6666879	260.3587374
HG03577	32.0955	46	XY	AFRICAN	375.0049824	401.4508056	308.2236866	310.2927202
HG03578	34.0908	46	XX	AFRICAN	315.894712	318.3218679	235.6070651	324.5309779
HG03583	32.7794	46	XX	AFRICAN	227.8710368	228.6108384	177.3054622	261.6779022
HG03589	32.874	46	XX	SOUTH.ASIAN	252.7812568	256.0242563	193.398836	243.3697509
HG03593	33.4609	46	XY	SOUTH.ASIAN	277.8982077	262.614338	210.4276932	245.501046
HG03594	33.2136	46	XY	SOUTH.ASIAN	262.7178896	244.2637649	190.2084287	234.9219388
HG03595	38.6278	46	XX	SOUTH.ASIAN	273.0541931	283.756397	209.7266735	283.7689928
HG03598	31.5212	46	XX	SOUTH.ASIAN	279.5591976	275.227567	201.7253996	234.5182772
HG03600	31.6768	46	XY	SOUTH.ASIAN	288.9396264	295.4777569	225.6240108	247.3716458
HG03603	42.0023	46	XY	SOUTH.ASIAN	327.3132744	317.0492135	236.9809907	237.6070197
HG03604	34.2087	46	XX	SOUTH.ASIAN	363.3687458	403.4914275	306.9757109	256.8697968
HG03607	33.6163	46	XX	SOUTH.ASIAN	242.3723631	231.7803782	174.2811275	225.7066211
HG03611	71.3076	46	XX	SOUTH.ASIAN	205.9278491	216.6041529	153.4614356	NA
HG03616	33.0775	46	XX	SOUTH.ASIAN	282.5727458	286.9354782	218.2379765	271.2457783
HG03619	33.0266	46	XX	SOUTH.ASIAN	256.3862316	250.2152193	192.4200493	229.4974554
HG03624	31.2557	46	XY	SOUTH.ASIAN	290.7146426	277.8687053	214.5940314	307.0847481
HG03625	41.3522	46	XX	SOUTH.ASIAN	246.2313226	253.446878	197.9401338	289.8417748
HG03629	32.8332	46	XY	SOUTH.ASIAN	215.6070369	224.0506366	163.3519324	252.4030051
HG03631	32.7147	46	XX	SOUTH.ASIAN	223.2352998	213.0517341	159.6599286	209.8194945
HG03634	35.0396	46	XX	SOUTH.ASIAN	214.1128205	205.5514187	155.1962161	263.7790027
HG03636	33.6752	46	XY	SOUTH.ASIAN	217.6217267	208.9619184	153.7299457	270.7878412
HG03640	33.1593	46	XX	SOUTH.ASIAN	337.9464876	329.0800377	246.9853103	256.0235585
HG03642	33.4878	46	XX	SOUTH.ASIAN	412.1066426	426.77202	328.4712642	297.8595535
HG03643	33.5475	46	XX	SOUTH.ASIAN	266.0121135	282.6086977	220.6725787	351.8679263
HG03645	32.8306	46	XX	SOUTH.ASIAN	257.0188409	235.6101603	177.7380452	228.7099825
HG03649	34.1494	46	XY	SOUTH.ASIAN	347.1098498	367.4535562	285.3090635	253.3113247
HG03652	36.8452	46	XY	SOUTH.ASIAN	248.3295443	235.5803841	189.9654048	294.2673359
HG03653	31.2918	46	XX	SOUTH.ASIAN	221.7758492	198.814219	144.2682535	226.9292528
HG03660	38.1203	46	XY	SOUTH.ASIAN	311.3455615	330.3434078	253.5396276	236.0979312
HG03663	33.7103	46	XY	SOUTH.ASIAN	305.9842449	326.6043297	249.9924355	248.2611747
HG03667	35.6363	46	XY	SOUTH.ASIAN	299.9767672	298.4516736	225.9512538	233.798655
HG03668	33.5043	46	XX	SOUTH.ASIAN	232.3919925	228.814056	174.8450199	295.0466232
HG03672	51.8899	46	XY	SOUTH.ASIAN	229.1064416	221.9665418	175.3138857	252.6186285
HG03673	33.4317	46	XX	SOUTH.ASIAN	278.9477218	295.6757411	225.8269846	280.0311487
HG03679	33.2489	46	XY	SOUTH.ASIAN	407.7067211	447.5629125	338.1733932	255.0686509
HG03680	31.9184	46	XY	SOUTH.ASIAN	225.363686	243.4298624	184.2872241	248.3740563
HG03684	33.2657	46	XX	SOUTH.ASIAN	198.9971445	204.0898308	161.8287505	243.5700714
HG03685	32.0075	46	XY	SOUTH.ASIAN	227.4798741	240.4124033	179.5999896	284.8317446
HG03686	34.2729	46	XY	SOUTH.ASIAN	306.8695776	313.4078209	243.8616711	256.5902188
HG03689	38.6637	46	XX	SOUTH.ASIAN	301.8850525	324.0611032	241.5093917	246.5692883
HG03690	33.1549	46	XX	SOUTH.ASIAN	258.2596362	257.6933177	197.7232124	239.8433858
HG03691	36.3373	46	XY	SOUTH.ASIAN	295.247678	316.4767561	226.7945059	255.1955072
HG03692	33.4664	46	XX	SOUTH.ASIAN	304.7340534	319.344159	232.5122113	275.9657003
HG03693	35.0241	46	XY	SOUTH.ASIAN	394.0492601	421.8225569	336.8737526	265.7777958
HG03694	31.8348	46	XY	SOUTH.ASIAN	267.1511506	285.7816775	217.6647359	262.5989522
HG03695	33.5228	46	XY	SOUTH.ASIAN	220.4743411	209.2284525	156.5573281	302.2386047
HG03696	34.9052	46	XY	SOUTH.ASIAN	221.9007384	222.7374221	169.0170328	267.1202084
HG03697	33.8755	46	XY	SOUTH.ASIAN	241.9419181	253.2907357	199.9460771	271.9715887
HG03698	33.9189	46	XX	SOUTH.ASIAN	345.5782612	382.9623726	293.8098425	221.8890178
HG03702	35.4678	46	XY	SOUTH.ASIAN	560.5412661	596.9981276	457.6692098	289.924946
HG03703	30.6203	46	XX	SOUTH.ASIAN	244.1954498	260.6848531	190.4638426	236.0144973
HG03705	33.801	46	XY	SOUTH.ASIAN	336.5770652	348.8595766	284.7537055	321.3519283
HG03706	33.2977	46	XX	SOUTH.ASIAN	263.8075965	251.5150479	189.0861331	261.4860575
HG03708	40.5573	46	XY	SOUTH.ASIAN	295.5449068	306.4075689	235.2562917	251.5052013
HG03709	32.7571	46	XX	SOUTH.ASIAN	301.0575544	301.2011963	225.691326	278.4729705
HG03711	32.7351	46	XY	SOUTH.ASIAN	280.9994418	288.9687333	227.3119679	283.0025173
HG03713	33.3226	46	XY	SOUTH.ASIAN	289.1847037	293.1431819	231.0427958	301.9775674
HG03714	34.8111	46	XX	SOUTH.ASIAN	362.8349222	376.5873639	281.7589792	243.7825534
HG03716	32.0781	46	XY	SOUTH.ASIAN	283.4418454	307.6232119	226.3417513	264.2120789
HG03717	36.1886	46	XX	SOUTH.ASIAN	296.9210917	300.696975	240.7667976	252.671233
HG03718	31.219	46	XY	SOUTH.ASIAN	272.0538222	281.8422882	225.4774336	254.328062
HG03720	33.2671	46	XY	SOUTH.ASIAN	227.0048517	233.3433347	180.1279142	289.177571
HG03722	33.9454	46	XX	SOUTH.ASIAN	240.1773802	251.8973988	182.8326273	242.7544437
HG03727	35.3565	46	XY	SOUTH.ASIAN	256.2701001	252.6390655	194.0461678	251.5777606
HG03729	34.2928	46	XY	SOUTH.ASIAN	213.9246682	222.1247683	172.8776886	276.0618522
HG03730	31.5299	46	XX	SOUTH.ASIAN	319.3537913	353.2033076	276.5774709	285.5133258
HG03731	32.0092	46	XX	SOUTH.ASIAN	309.0322739	287.7417169	217.3864597	240.0252593
HG03733	37.5615	46	XX	SOUTH.ASIAN	274.6304337	291.895474	222.1620542	284.75196
HG03736	30.0151	46	XX	SOUTH.ASIAN	332.6941531	345.2349366	259.4960537	290.9298738
HG03738	33.6429	46	XY	SOUTH.ASIAN	261.1132482	272.8846376	207.7401175	272.9189554
HG03740	32.4411	46	XY	SOUTH.ASIAN	310.2093035	322.6123063	242.3325144	265.7421278
HG03741	36.228	46	XX	SOUTH.ASIAN	290.0676939	305.7604387	243.1936624	243.8349589
HG03742	35.157	46	XY	SOUTH.ASIAN	290.2750519	300.0313969	217.7345431	311.1861621
HG03743	33.8915	46	XY	SOUTH.ASIAN	314.608637	307.5391111	233.3121874	249.6959488
HG03744	33.8691	46	XY	SOUTH.ASIAN	384.5266752	381.5671978	293.6726003	294.3473842
HG03745	31.0893	46	XY	SOUTH.ASIAN	349.8420623	358.594098	257.5670729	275.6875801
HG03746	34.0975	46	XY	SOUTH.ASIAN	251.7796077	254.2756978	193.5389203	240.5888801
HG03750	34.242	46	XY	SOUTH.ASIAN	309.3778763	295.2038265	230.6531939	261.5921388
HG03752	32.2758	46	XX	SOUTH.ASIAN	243.4724768	238.3892521	177.687101	281.3957432
HG03753	34.1248	46	XY	SOUTH.ASIAN	443.7640256	429.96505	339.7361059	263.522024
HG03754	33.7395	46	XX	SOUTH.ASIAN	261.9728948	244.7332754	182.4158627	241.9066648
HG03755	30.6278	46	XY	SOUTH.ASIAN	299.0942869	308.1869795	238.4591776	238.0055628
HG03756	33.9505	46	XX	SOUTH.ASIAN	331.2179141	342.3292266	263.619878	236.3757347
HG03757	30.8577	46	XX	SOUTH.ASIAN	256.3717121	269.9073406	210.2535186	281.5676128
HG03760	34.1193	46	XX	SOUTH.ASIAN	254.5488209	260.5787437	199.6238688	285.8441308
HG03762	30.7505	46	XX	SOUTH.ASIAN	266.0406419	267.9540087	197.9731495	237.0840977
HG03765	33.2994	46	XX	SOUTH.ASIAN	203.0112171	196.513554	156.8020245	299.5340993
HG03767	31.5353	46	XY	SOUTH.ASIAN	292.5264813	297.509488	216.371072	303.7163155
HG03770	31.9455	46	XX	SOUTH.ASIAN	333.6540304	311.4047641	231.9229104	257.091009
HG03771	34.4141	46	XY	SOUTH.ASIAN	299.5841019	302.4395441	217.0005899	330.3131493
HG03772	32.3623	46	XX	SOUTH.ASIAN	237.2549924	245.5623297	182.4190493	254.4453891
HG03773	41.0862	46	XY	SOUTH.ASIAN	402.3470252	409.0376464	305.0448407	268.9783314
HG03774	34.5146	46	XX	SOUTH.ASIAN	231.4658644	234.6532129	171.6498718	263.9766819
HG03775	33.6913	46	XY	SOUTH.ASIAN	274.9098125	291.2530614	224.2355346	282.3813088
HG03777	33.7237	46	XY	SOUTH.ASIAN	304.2988391	320.9026731	246.6192421	248.5225279
HG03778	39.5301	46	XY	SOUTH.ASIAN	214.0662955	210.5082965	155.1335986	298.0097539
HG03779	33.7069	46	XY	SOUTH.ASIAN	422.1777573	441.0064937	336.9213227	283.2367574
HG03780	31.9713	46	XX	SOUTH.ASIAN	209.1065079	210.9001383	158.9396323	273.7824805
HG03781	32.5268	46	XX	SOUTH.ASIAN	284.9745547	300.1023595	227.1023689	277.774757
HG03782	30.4744	46	XX	SOUTH.ASIAN	323.6541332	324.6741005	242.1853534	270.0673515
HG03784	34.0147	46	XX	SOUTH.ASIAN	347.204449	348.6596719	268.4680447	290.5221799
HG03785	32.3386	46	XY	SOUTH.ASIAN	208.7425361	212.9424634	159.5851397	270.6874414
HG03786	33.857	46	XY	SOUTH.ASIAN	315.4706458	304.3939582	225.1705703	264.1086221
HG03787	32.1347	46	XX	SOUTH.ASIAN	378.743657	385.9411138	287.9796606	301.6362915
HG03788	34.1956	46	XY	SOUTH.ASIAN	282.8964485	287.3171078	218.2735011	268.6907474
HG03789	33.792	46	XX	SOUTH.ASIAN	254.0995216	242.7957546	198.2749369	283.6169351
HG03790	33.1821	46	XY	SOUTH.ASIAN	393.4300265	409.7647076	303.1367314	258.3848541
HG03792	33.0606	46	XY	SOUTH.ASIAN	267.8335521	270.9773918	197.5435009	269.6793262
HG03793	31.1708	46	XX	SOUTH.ASIAN	369.2463282	385.456902	270.1697315	257.793716
HG03796	32.4797	46	XX	SOUTH.ASIAN	232.9208706	256.2723696	197.8131982	259.0808341
HG03800	33.3954	46	XY	SOUTH.ASIAN	295.0222548	284.3026667	220.2624713	302.1893895
HG03802	34.869	46	XX	SOUTH.ASIAN	383.7786948	401.083546	305.8628964	282.7570204
HG03803	30.2593	46	XY	SOUTH.ASIAN	242.3013409	249.1166531	190.2304416	265.094649
HG03805	36.34	46	XX	SOUTH.ASIAN	315.7204942	336.5553215	251.002018	225.600504
HG03808	32.504	46	XX	SOUTH.ASIAN	390.7094724	397.0733244	294.7417754	258.3638784
HG03809	34.4498	46	XY	SOUTH.ASIAN	249.0088026	257.1129715	197.6953906	246.7125599
HG03812	32.4938	46	XY	SOUTH.ASIAN	297.6527512	313.6808108	246.2543624	219.6452073
HG03814	30.2911	46	XX	SOUTH.ASIAN	300.9269025	313.4975195	229.2497356	267.354803
HG03815	37.0891	46	XY	SOUTH.ASIAN	262.4488894	270.2998548	195.8321987	191.0997843
HG03817	34.9303	46	XX	SOUTH.ASIAN	289.4062827	301.4724263	219.9408536	282.4072581
HG03821	34.626	46	XY	SOUTH.ASIAN	188.3938121	180.0927546	130.3421321	335.8540112
HG03823	32.9849	46	XX	SOUTH.ASIAN	141.0083046	136.5291777	100.4392919	252.0865483
HG03824	31.4243	46	XY	SOUTH.ASIAN	263.7774171	265.5249697	203.4779878	236.3683756
HG03826	31.6148	46	XX	SOUTH.ASIAN	334.2184128	346.8719278	267.5169014	247.7587388
HG03830	30.6596	46	XY	SOUTH.ASIAN	303.5541323	319.6770987	249.9541199	266.5186556
HG03832	31.1674	46	XX	SOUTH.ASIAN	204.0927822	199.9179773	153.8192684	278.5157431
HG03833	35.1056	46	XY	SOUTH.ASIAN	362.7638149	391.404518	310.4534129	214.4989888
HG03836	34.0959	46	XX	SOUTH.ASIAN	222.2477756	220.2728561	163.6134159	219.6063951
HG03837	34.0363	46	XY	SOUTH.ASIAN	232.6811932	243.0075077	189.0082059	265.4951059
HG03838	33.6451	46	XX	SOUTH.ASIAN	301.9071589	307.9431201	234.0903529	237.7741152
HG03846	34.5086	46	XY	SOUTH.ASIAN	227.3983876	232.1335869	180.8327972	244.7168158
HG03848	32.0491	46	XY	SOUTH.ASIAN	325.7064941	329.787573	255.2999408	249.5344759
HG03849	33.4857	46	XX	SOUTH.ASIAN	336.3226691	340.3380726	257.730912	288.7061918
HG03850	33.9743	46	XY	SOUTH.ASIAN	268.3409681	272.9217332	214.2845229	252.2981457
HG03851	34.8059	46	XY	SOUTH.ASIAN	351.3413451	339.8567228	259.0669973	245.6760264
HG03854	35.7612	46	XY	SOUTH.ASIAN	244.7345167	253.0689953	191.1511172	243.9406835
HG03856	30.2041	46	XY	SOUTH.ASIAN	264.6076024	282.640373	207.8574322	266.4828958
HG03857	32.7248	46	XX	SOUTH.ASIAN	245.1061053	234.8077977	182.205137	306.9148558
HG03858	32.8668	46	XX	SOUTH.ASIAN	313.6276708	321.7261273	245.8342968	279.0786291
HG03861	32.7722	46	XX	SOUTH.ASIAN	260.9533017	265.1077927	210.160034	230.0773368
HG03862	32.6826	46	XX	SOUTH.ASIAN	263.8250829	254.661307	193.4501335	251.6166891
HG03863	31.5099	46	XX	SOUTH.ASIAN	219.7109152	225.9593148	176.3528288	262.5610595
HG03864	34.6383	46	XY	SOUTH.ASIAN	237.5745724	232.679922	172.1148748	279.2745326
HG03866	32.7164	46	XY	SOUTH.ASIAN	402.0078088	416.6269832	323.7764546	271.3843518
HG03867	32.3239	46	XY	SOUTH.ASIAN	152.1581501	143.1277123	104.2101974	264.8108368
HG03868	35.1915	46	XX	SOUTH.ASIAN	300.3046876	294.1031197	222.6009122	259.6403174
HG03869	35.2246	46	XY	SOUTH.ASIAN	270.3778531	274.7797383	201.8229684	249.3007915
HG03870	30.6561	46	XY	SOUTH.ASIAN	219.1699711	222.7125047	166.344273	259.5969939
HG03872	33.2668	46	XY	SOUTH.ASIAN	257.496031	263.8923342	196.6855844	287.8731899
HG03873	32.6877	46	XX	SOUTH.ASIAN	335.1033759	359.3745473	274.6790587	280.8330083
HG03874	35.1688	46	XX	SOUTH.ASIAN	255.8296186	256.0069891	193.9108907	263.0181598
HG03875	40.5231	46	XY	SOUTH.ASIAN	254.7318477	265.0712693	205.2672838	259.2397508
HG03882	32.3079	46	XX	SOUTH.ASIAN	356.3195977	372.5509111	297.3245966	265.3543351
HG03884	32.1463	46	XX	SOUTH.ASIAN	318.9130899	336.3719821	251.6899301	283.6525561
HG03885	33.5471	46	XY	SOUTH.ASIAN	209.2165015	189.4362916	150.2079166	260.0343009
HG03886	31.4837	46	XX	SOUTH.ASIAN	369.3464588	381.6873473	284.9103928	282.6339864
HG03887	32.6302	46	XY	SOUTH.ASIAN	302.8892845	314.4010197	229.3317234	246.6381217
HG03888	33.3192	46	XX	SOUTH.ASIAN	249.7050474	241.2728729	180.6561982	283.0634073
HG03890	36.6821	46	XY	SOUTH.ASIAN	273.4023519	292.5790512	222.497258	271.017857
HG03894	35.0648	46	XX	SOUTH.ASIAN	285.1351468	292.2449167	222.0293095	246.7155968
HG03895	32.0561	46	XX	SOUTH.ASIAN	228.6452769	237.2834551	180.5114575	286.1460774
HG03896	32.4898	46	XY	SOUTH.ASIAN	281.8261689	303.7190349	238.3513185	278.8160495
HG03897	38.9046	46	XX	SOUTH.ASIAN	334.9595926	353.5072286	272.9941104	288.6788165
HG03898	38.8682	46	XX	SOUTH.ASIAN	271.9728866	270.6994079	221.3820038	261.4689244
HG03899	35.2076	46	XY	SOUTH.ASIAN	270.9734301	272.013324	213.8994611	273.8136742
HG03900	33.4007	46	XY	SOUTH.ASIAN	385.7468195	417.9974564	313.7489134	248.7147854
HG03902	43.7509	46	XY	SOUTH.ASIAN	277.5222516	285.3023748	226.2537837	314.8943014
HG03905	32.1771	46	XY	SOUTH.ASIAN	288.9975619	296.6522043	227.0194227	220.7059581
HG03907	34.7219	46	XX	SOUTH.ASIAN	296.9003663	319.0561481	246.555632	265.0321983
HG03908	39.0453	46	XY	SOUTH.ASIAN	216.9531288	205.3265877	154.4305375	233.7958243
HG03910	34.3682	46	XX	SOUTH.ASIAN	236.35542	229.8226953	171.750436	267.7802145
HG03911	33.287	46	XY	SOUTH.ASIAN	358.4387816	371.5725368	267.0423889	266.1506105
HG03913	34.3899	46	XX	SOUTH.ASIAN	277.47782	279.5251153	210.2997295	298.4224731
HG03914	30.8956	46	XY	SOUTH.ASIAN	255.356973	247.380061	185.3256343	238.6747627
HG03916	33.8573	46	XX	SOUTH.ASIAN	214.0904366	221.5693175	167.9744102	286.3271573
HG03917	38.3762	46	XY	SOUTH.ASIAN	305.6533423	318.6799661	229.4680905	294.5489502
HG03919	39.6658	46	XX	SOUTH.ASIAN	223.3623997	229.061259	182.5023068	323.8849847
HG03920	31.001	46	XY	SOUTH.ASIAN	228.3303431	233.3896359	182.4093846	216.8573075
HG03922	39.3242	46	XX	SOUTH.ASIAN	293.9364003	317.5388637	243.777962	241.9759943
HG03925	37.8779	46	XX	SOUTH.ASIAN	295.2885547	311.1402052	239.0739719	247.9351934
HG03926	31.7237	46	XY	SOUTH.ASIAN	277.806661	292.8805523	227.4247119	268.8059924
HG03928	31.1827	46	XX	SOUTH.ASIAN	260.5089493	262.9994146	191.3714977	260.1985785
HG03931	32.547	46	XX	SOUTH.ASIAN	335.589593	348.5078609	267.7496134	239.761088
HG03934	32.404	46	XX	SOUTH.ASIAN	189.4293595	184.4782865	138.3915566	274.0912509
HG03937	30.13	46	XX	SOUTH.ASIAN	270.0232327	276.6388114	217.1780064	219.585378
HG03940	31.3518	46	XX	SOUTH.ASIAN	306.0390747	311.8402003	230.5139312	285.1666444
HG03941	33.3675	46	XY	SOUTH.ASIAN	370.0534538	389.4120628	310.148298	217.1011903
HG03943	30.2932	46	XY	SOUTH.ASIAN	241.8562582	244.3307577	190.2719642	201.6381387
HG03944	33.4576	46	XX	SOUTH.ASIAN	256.8084113	258.709607	192.6629525	309.8635065
HG03945	36.095	46	XX	SOUTH.ASIAN	232.7782528	228.9870238	163.6256176	247.3584973
HG03947	35.9189	46	XX	SOUTH.ASIAN	306.4466781	300.4737867	224.0972487	259.9862882
HG03949	33.987	46	XX	SOUTH.ASIAN	356.7361963	364.3809857	267.63233	286.6596781
HG03950	32.2513	46	XY	SOUTH.ASIAN	362.9621132	384.7207779	294.7810889	296.5592546
HG03951	30.2737	46	XX	SOUTH.ASIAN	359.8682958	385.1517374	297.5579463	260.1114892
HG03953	28.235	46	XY	SOUTH.ASIAN	260.1972362	278.708158	214.2572457	291.6109922
HG03955	33.9115	46	XX	SOUTH.ASIAN	233.9186127	224.1538978	159.573596	247.6833537
HG03960	30.2095	46	XY	SOUTH.ASIAN	261.0017059	258.8450526	192.9770436	247.1427151
HG03963	41.197	46	XY	SOUTH.ASIAN	198.7272257	198.3203588	155.1687421	246.7757722
HG03965	36.8312	46	XY	SOUTH.ASIAN	284.5089733	274.069423	210.7260511	235.8066347
HG03967	34.5179	46	XY	SOUTH.ASIAN	279.6641942	279.0113347	209.8675373	261.895499
HG03968	37.3389	46	XX	SOUTH.ASIAN	279.4410304	285.6623648	224.1224746	325.2823717
HG03971	32.1348	46	XY	SOUTH.ASIAN	257.206818	265.5457991	196.2352341	228.9217724
HG03973	33.2004	46	XX	SOUTH.ASIAN	311.0311509	332.3154652	247.9865704	250.3900431
HG03974	32.0705	46	XY	SOUTH.ASIAN	236.2710601	252.939955	180.0221387	279.6066156
HG03976	33.0203	46	XY	SOUTH.ASIAN	245.427917	261.6624311	190.4624327	278.7619026
HG03977	29.919	46	XX	SOUTH.ASIAN	249.9249122	256.5734277	199.9032945	242.2742507
HG03978	32.1755	46	XY	SOUTH.ASIAN	320.8438204	338.0843141	247.6443257	242.8889801
HG03986	32.5645	46	XX	SOUTH.ASIAN	226.1330696	239.0432784	183.9895182	280.8097699
HG03989	36.2498	46	XX	SOUTH.ASIAN	232.4679651	238.5468026	175.7151764	299.0010227
HG03990	37.3393	46	XY	SOUTH.ASIAN	208.1576802	212.9016539	157.9035136	260.9505466
HG03991	38.7387	46	XY	SOUTH.ASIAN	246.2010946	243.1242781	185.8437858	234.6017107
HG03995	42.4712	46	XX	SOUTH.ASIAN	348.102828	355.3756263	277.8083344	241.0847121
HG03998	34.0613	46	XY	SOUTH.ASIAN	304.1119475	312.2407201	241.796604	266.40981
HG03999	37.1856	46	XY	SOUTH.ASIAN	240.2713546	237.9614381	186.9291697	229.9005996
HG04001	39.5765	46	XX	SOUTH.ASIAN	263.5149647	266.8555883	210.4848416	267.5318739
HG04002	35.3765	46	XY	SOUTH.ASIAN	334.3281167	351.509031	274.6742423	254.1335455
HG04003	42.0708	46	XY	SOUTH.ASIAN	205.7780759	188.320701	132.8771183	234.2108545
HG04006	38.8011	46	XY	SOUTH.ASIAN	303.7708049	303.5792849	236.533844	268.6811448
HG04014	36.3577	46	XX	SOUTH.ASIAN	325.8530921	334.5898447	258.3018178	245.599185
HG04015	31.9568	46	XY	SOUTH.ASIAN	323.5879213	341.9116205	255.6342729	315.2261752
HG04017	38.0851	46	XY	SOUTH.ASIAN	248.3333377	253.5107139	197.2633217	238.5104467
HG04018	34.1009	46	XX	SOUTH.ASIAN	369.055079	398.9722295	304.7090644	255.1938173
HG04019	36.4062	46	XY	SOUTH.ASIAN	223.5589277	231.5623639	180.3167226	194.1581924
HG04020	37.0622	46	XY	SOUTH.ASIAN	301.9094276	316.9053697	243.9543974	263.0772901
HG04022	35.457	46	XY	SOUTH.ASIAN	262.9389849	273.9002603	214.68953	287.4139016
HG04023	35.8615	46	XY	SOUTH.ASIAN	277.8942166	279.6931685	206.324517	231.3081676
HG04025	37.3779	46	XX	SOUTH.ASIAN	331.5750567	350.9275884	266.1834935	268.3514382
HG04026	33.3638	46	XX	SOUTH.ASIAN	326.3295279	328.9890492	262.9782379	304.73098
HG04029	33.8032	46	XX	SOUTH.ASIAN	277.7459959	288.087149	228.0344267	266.0809755
HG04033	38.489	46	XY	SOUTH.ASIAN	284.8907122	293.5448676	227.6683381	259.5746472
HG04035	30.2038	46	XX	SOUTH.ASIAN	363.1915692	398.6225971	318.6056059	244.2520094
HG04038	32.6498	46	XX	SOUTH.ASIAN	388.614093	409.5168519	311.0230384	277.6777796
HG04039	34.9221	46	XY	SOUTH.ASIAN	269.7730486	253.5835127	188.4422758	263.6836968
HG04042	35.2216	46	XX	SOUTH.ASIAN	196.0601371	196.7298512	152.5999197	230.1104863
HG04047	36.0606	46	XX	SOUTH.ASIAN	321.148863	328.1078055	244.531705	255.1496991
HG04054	39.2732	46	XX	SOUTH.ASIAN	249.9003444	248.0597942	183.7928494	240.0025825
HG04056	31.4139	46	XY	SOUTH.ASIAN	443.4200059	435.7337211	327.0148989	250.1879794
HG04059	33.745	46	XX	SOUTH.ASIAN	297.0785966	289.9411378	221.8108362	223.7175021
HG04060	43.6536	46	XY	SOUTH.ASIAN	232.6164355	219.2400589	162.5970519	257.9941151
HG04061	39.1008	46	XY	SOUTH.ASIAN	297.3458873	295.4708471	233.280649	259.1147762
HG04062	35.2209	46	XX	SOUTH.ASIAN	309.821921	307.1196888	232.5719483	248.9696142
HG04063	33.3598	46	XX	SOUTH.ASIAN	280.2328055	288.5023941	219.7511176	248.4578484
HG04070	33.689	46	XX	SOUTH.ASIAN	263.6876255	273.4739438	208.7785331	204.9399846
HG04075	36.1905	46	XX	SOUTH.ASIAN	313.8099206	308.943729	221.6594594	256.3482655
HG04076	34.675	46	XX	SOUTH.ASIAN	274.0453969	283.626578	221.0993511	250.6273722
HG04080	38.197	46	XY	SOUTH.ASIAN	284.6215581	278.8904121	213.7776963	246.7492904
HG04090	37.4326	46	XX	SOUTH.ASIAN	289.7634682	294.2018148	227.5453304	280.4357169
HG04093	34.2128	46	XY	SOUTH.ASIAN	251.9587345	252.5473016	199.3577452	249.8127423
HG04094	32.5932	46	XY	SOUTH.ASIAN	297.1375032	304.334709	226.1931937	240.0739068
HG04096	34.2373	46	XY	SOUTH.ASIAN	199.3905215	191.2154474	144.6245274	223.236544
HG04098	34.9148	46	XY	SOUTH.ASIAN	240.191789	239.2858568	180.6914737	300.6172665
HG04099	33.682	46	XX	SOUTH.ASIAN	384.9103891	396.6483828	309.0368743	221.16946
HG04100	42.6648	46	XY	SOUTH.ASIAN	256.6651084	249.8794633	188.2377667	220.0480439
HG04106	40.1583	46	XX	SOUTH.ASIAN	388.9721943	396.7976669	301.6351124	251.0301021
HG04107	32.4529	46	XY	SOUTH.ASIAN	278.0683433	284.4182632	218.0004458	296.8668465
HG04118	33.1026	46	XX	SOUTH.ASIAN	252.3102154	256.3123469	198.0581586	258.755236
HG04131	37.9839	46	XY	SOUTH.ASIAN	150.7687785	140.9821255	105.2884687	278.6733109
HG04134	35.695	46	XY	SOUTH.ASIAN	277.0765731	278.8181542	207.6742774	234.287507
HG04140	37.2655	46	XY	SOUTH.ASIAN	304.5172132	313.9105029	226.0714781	253.9776283
HG04141	41.5967	46	XX	SOUTH.ASIAN	327.3611808	320.4527539	241.3447862	254.3669677
HG04144	35.0436	46	XX	SOUTH.ASIAN	146.155469	144.215617	104.8335978	249.5854279
HG04146	33.8212	46	XY	SOUTH.ASIAN	249.6106299	257.8002747	201.1008874	241.4129609
HG04152	38.5426	46	XY	SOUTH.ASIAN	291.9385035	280.6559545	200.0249075	271.5702831
HG04153	45.659	46	XX	SOUTH.ASIAN	235.9498562	229.1484241	169.3611336	235.2317458
HG04155	35.7244	46	XY	SOUTH.ASIAN	270.9468541	285.1999957	226.192369	201.2317715
HG04156	35.6287	46	XX	SOUTH.ASIAN	270.1992572	277.8199333	213.041359	263.0217765
HG04158	34.9236	46	XY	SOUTH.ASIAN	372.8896298	366.773681	271.4365071	230.543385
HG04159	38.0051	46	XX	SOUTH.ASIAN	241.5931655	243.8462542	188.8935959	257.1005531
HG04161	34.5601	46	XY	SOUTH.ASIAN	273.5845772	263.0471644	200.516588	291.3001883
HG04162	31.5923	46	XX	SOUTH.ASIAN	309.3265742	313.0378601	233.5246247	228.6062853
HG04164	39.53	46	XY	SOUTH.ASIAN	331.0995577	322.1653795	250.9027743	252.8110254
HG04171	36.4339	46	XX	SOUTH.ASIAN	201.5987195	190.1048514	141.8563481	210.6341385
HG04173	34.8927	46	XY	SOUTH.ASIAN	224.3435367	219.303806	164.9697501	254.3478807
HG04177	35.0218	46	XX	SOUTH.ASIAN	321.7440329	312.2500988	243.6261605	257.656046
HG04180	35.4307	46	XX	SOUTH.ASIAN	240.8057769	221.2572533	171.7691155	267.9844325
HG04182	33.5316	46	XY	SOUTH.ASIAN	389.5045374	392.6160573	296.179723	296.6305177
HG04183	43.8473	46	XX	SOUTH.ASIAN	292.7883658	291.4967159	216.646711	220.8168608
HG04185	31.5894	46	XY	SOUTH.ASIAN	397.5456193	397.3408156	299.3109503	245.0746241
HG04186	36.3574	46	XX	SOUTH.ASIAN	277.6576528	281.1707367	215.2249611	246.4324904
HG04188	35.695	46	XY	SOUTH.ASIAN	202.9379175	201.7164173	141.8945697	293.863182
HG04189	35.913	46	XX	SOUTH.ASIAN	401.3709376	385.170567	300.3736808	227.9137392
HG04194	34.0852	46	XY	SOUTH.ASIAN	233.6236943	221.6500787	168.1687849	244.7605044
HG04195	33.5296	46	XX	SOUTH.ASIAN	353.2249014	370.0646897	271.8064039	251.8243656
HG04198	44.1788	46	XY	SOUTH.ASIAN	211.7849941	210.8683538	149.2270803	261.3261198
HG04200	36.0764	46	XX	SOUTH.ASIAN	199.7502236	196.3536407	144.4528833	242.0139408
HG04206	38.1974	46	XY	SOUTH.ASIAN	299.2983996	296.1184639	225.1746628	261.6328393
HG04209	33.1368	46	XX	SOUTH.ASIAN	217.7951547	214.5806452	161.5503006	247.9014617
HG04210	37.8712	46	XY	SOUTH.ASIAN	264.9705244	271.6646823	192.5403297	258.8944799
HG04211	32.3316	46	XY	SOUTH.ASIAN	344.0556287	343.8780447	251.8312322	347.7147297
HG04212	40.0854	46	XX	SOUTH.ASIAN	292.2911308	294.2873017	216.4605234	276.7354096
HG04214	39.3231	46	XX	SOUTH.ASIAN	259.2730657	262.4962326	190.4107255	249.4786201
HG04216	37.5477	46	XX	SOUTH.ASIAN	250.8085118	238.1487097	179.987234	248.5928808
HG04219	34.2872	46	XY	SOUTH.ASIAN	292.5458862	304.1769464	224.2628931	266.8913961
HG04222	41.7781	46	XY	SOUTH.ASIAN	325.7416916	324.168712	245.6899668	247.5865158
HG04225	40.4866	46	XY	SOUTH.ASIAN	266.1580494	256.5170497	193.0801796	272.7048594
HG04227	34.444	46	XX	SOUTH.ASIAN	190.9860683	192.4075782	138.3517207	294.5929241
HG04229	29.8457	46	XY	SOUTH.ASIAN	332.5947838	323.4429806	238.0450115	203.1232429
HG04235	36.3876	46	XY	SOUTH.ASIAN	202.5667327	199.7261193	152.3222197	250.8462832
HG04238	32.4394	46	XY	SOUTH.ASIAN	236.8333272	242.5298339	185.2732582	217.2432187
HG04239	31.3907	46	XY	SOUTH.ASIAN	414.7129893	422.0015344	313.9324704	259.343275
NA06984	34.377	46	XY	EUROPEAN	291.6119739	287.5246726	233.1174913	248.1266905
NA06985	35.3025	46	XX	EUROPEAN	303.376971	309.3283392	247.7886835	232.9762659
NA06986	32.6397	46	XY	EUROPEAN	236.0440475	227.2350956	173.7505757	261.0442179
NA06989	29.6225	46	XX	EUROPEAN	219.4389749	215.0256976	163.7516527	270.23517
NA06994	31.4481	46	XY	EUROPEAN	334.552748	365.0418503	277.7363338	279.5643805
NA07000	37.5463	46	XX	EUROPEAN	343.9793461	360.5919017	284.2497574	251.0214221
NA07037	35.1629	46	XX	EUROPEAN	181.0405383	173.1348543	125.6062498	269.472833
NA07048	33.632	46	XY	EUROPEAN	262.0851652	280.1939842	209.6457739	233.1715269
NA07051	32.9327	46	XY	EUROPEAN	196.1561525	169.1417039	141.3630424	270.7226586
NA07056	32.2554	46	XX	EUROPEAN	245.4440668	239.8395623	178.8884962	260.6705562
NA07347	34.0822	46	XY	EUROPEAN	204.8880202	194.7711503	153.7406623	267.8434554
NA07357	31.416	46	XY	EUROPEAN	252.4217838	248.706489	189.0565317	246.2649974
NA10847	33.9462	46	XX	EUROPEAN	375.8913445	405.5645638	312.4915307	301.77114
NA10851	34.0354	46	XY	EUROPEAN	230.6075642	218.136875	161.7130008	290.2308763
NA11829	38.1916	46	XY	EUROPEAN	221.0892375	226.1678845	184.2440048	300.0064745
NA11830	34.7698	46	XX	EUROPEAN	396.0741992	418.8370074	327.1946728	247.475141
NA11831	36.0991	46	XY	EUROPEAN	287.7744875	283.1444869	216.2094531	262.2448109
NA11832	33.6277	46	XX	EUROPEAN	233.0424846	228.6307074	170.7883679	261.8131348
NA11840	34.198	46	XX	EUROPEAN	247.2919368	242.3689991	183.4403571	360.4529094
NA11843	30.9043	46	XY	EUROPEAN	196.3413863	177.841803	141.2780746	220.7342138
NA11881	34.2877	46	XY	EUROPEAN	388.532009	433.6828443	331.1778471	325.5356226
NA11892	34.0635	46	XX	EUROPEAN	244.9824187	210.6494811	189.0704126	298.9467775
NA11893	34.3638	46	XY	EUROPEAN	332.7489172	330.9639313	243.0511177	228.1239738
NA11894	33.6587	46	XX	EUROPEAN	270.1954498	246.3591104	201.3355636	226.6536666
NA11918	31.1186	46	XX	EUROPEAN	220.2904705	221.7996806	161.6698695	220.0023552
NA11919	32.7268	46	XY	EUROPEAN	218.3763344	240.914184	181.8866087	279.9128816
NA11920	32.9071	46	XX	EUROPEAN	234.8492239	231.8820826	179.6896921	315.6740447
NA11930	31.4265	46	XY	EUROPEAN	230.2249858	222.1185192	161.5765888	254.8170577
NA11931	34.1104	46	XX	EUROPEAN	341.6066048	335.6723227	288.2391685	277.4561569
NA11932	34.1757	46	XY	EUROPEAN	353.9512295	376.4855161	281.8052983	287.7410577
NA11933	32.664	46	XX	EUROPEAN	252.6292787	266.6895205	208.5304923	307.9114571
NA11992	32.8097	46	XY	EUROPEAN	225.8760104	215.0336968	163.5857688	250.9646349
NA11994	35.4239	46	XY	EUROPEAN	258.3780617	251.1478675	190.3022159	227.9238145
NA11995	30.7672	46	XX	EUROPEAN	277.6595497	303.1346725	234.0167451	235.3867132
NA12003	36.5389	46	XY	EUROPEAN	215.9295323	207.9638605	152.1441532	269.7580156
NA12004	34.646	46	XX	EUROPEAN	273.0768542	292.5294268	223.7125979	233.0916762
NA12005	31.6563	46	XY	EUROPEAN	220.8916959	186.4236843	148.190197	240.8317768
NA12006	33.7218	46	XX	EUROPEAN	303.3889261	307.3732228	228.9057326	226.8248477
NA12043	38.6356	46	XY	EUROPEAN	286.3499842	297.4720915	238.780641	318.2728146
NA12044	34.613	46	XX	EUROPEAN	238.0287654	226.920742	180.7338283	287.9553925
NA12045	34.4082	46	XY	EUROPEAN	342.1087074	367.9616513	276.8489294	251.943115
NA12046	32.8558	46	XX	EUROPEAN	375.1250763	403.6846513	301.5493967	279.7916003
NA12058	34.1602	46	XX	EUROPEAN	267.9756983	268.4755459	206.6560891	303.2989288
NA12144	32.641	46	XY	EUROPEAN	225.7712693	226.5247275	168.7697477	259.2024785
NA12154	34.0877	46	XY	EUROPEAN	114.9889944	113.0809292	82.92688174	238.3889858
NA12155	34.1612	46	XY	EUROPEAN	325.9121964	352.2516065	273.6609565	250.4172488
NA12156	37.087	46	XX	EUROPEAN	312.9052563	327.8284028	257.7431445	248.2106514
NA12234	32.8035	46	XX	EUROPEAN	208.866064	172.7678002	132.9244339	216.0158026
NA12249	37.8153	46	XX	EUROPEAN	247.0160545	262.4142579	202.3022427	305.6852256
NA12272	34.5062	46	XY	EUROPEAN	225.3931777	216.5356271	164.0779531	266.5588759
NA12273	34.4627	46	XX	EUROPEAN	374.0151646	371.2759585	280.4574221	259.2890764
NA12275	29.9794	46	XX	EUROPEAN	321.0383774	338.2144062	251.7651009	341.3721499
NA12282	35.7488	46	XY	EUROPEAN	335.8922489	335.591506	245.5476361	215.7277521
NA12283	43.2338	46	XX	EUROPEAN	305.2499952	325.727544	242.2120347	254.977845
NA12286	34.2275	46	XY	EUROPEAN	178.1294029	163.1851693	127.5973998	251.5219324
NA12287	34.3265	46	XX	EUROPEAN	254.0902098	265.7143777	212.5098685	250.9549461
NA12340	34.3653	46	XY	EUROPEAN	339.5327504	349.2407845	258.2750623	266.185045
NA12341	35.9775	46	XX	EUROPEAN	234.6853757	222.840266	168.1219281	297.0593995
NA12342	39.9329	46	XY	EUROPEAN	206.9342011	217.4593741	165.1493714	270.3413075
NA12347	35.8276	46	XY	EUROPEAN	340.6235455	326.6230788	253.7423662	313.2023707
NA12348	32.669	46	XX	EUROPEAN	316.9789772	308.4045277	241.7243666	271.6364416
NA12383	33.22	46	XX	EUROPEAN	292.8385476	296.274403	248.6596428	313.2636916
NA12399	40.0836	46	XY	EUROPEAN	259.4515394	271.3208375	200.2569629	270.3368555
NA12400	40.326	46	XX	EUROPEAN	281.1905385	298.8909496	230.2408702	321.3590231
NA12413	30.1119	46	XY	EUROPEAN	168.323189	147.4872399	114.0968631	287.5431665
NA12414	31.8359	46	XX	EUROPEAN	369.9904608	415.7604553	322.4674032	294.2397868
NA12489	33.3701	46	XX	EUROPEAN	241.4916347	218.5239363	173.9733074	308.4879196
NA12546	32.0915	46	XY	EUROPEAN	253.5100335	223.8148463	171.577105	215.3686843
NA12716	34.9155	46	XY	EUROPEAN	306.0889369	306.9474282	237.5237359	303.0061597
NA12717	33.9155	46	XX	EUROPEAN	214.7546209	187.0764049	144.8539262	234.3695458
NA12718	33.6432	46	XX	EUROPEAN	260.3061253	279.0225125	215.0310712	291.8328245
NA12748	35.1022	46	XY	EUROPEAN	230.4158557	225.6484768	166.6191863	303.1784733
NA12749	31.9357	46	XX	EUROPEAN	201.1913378	208.457085	161.0916101	254.2055256
NA12750	36.4418	46	XY	EUROPEAN	193.3266857	192.0110779	139.6162283	230.3648308
NA12751	38.7902	46	XX	EUROPEAN	343.6722997	357.9313667	279.9097023	318.1279791
NA12760	35.8413	46	XY	EUROPEAN	151.6247342	149.9344927	111.4650789	299.5092715
NA12761	35.17	46	XX	EUROPEAN	295.2588903	284.583162	217.2978865	262.6562364
NA12762	36.1347	46	XY	EUROPEAN	234.2652201	217.7299132	167.6526995	285.5731243
NA12763	34.1358	46	XX	EUROPEAN	293.0437476	282.1993892	215.9019758	355.1645617
NA12775	34.3733	46	XY	EUROPEAN	348.5475946	371.4425733	282.0049282	277.3722147
NA12776	33.5572	46	XX	EUROPEAN	305.2159627	307.0938633	254.4485237	238.4454598
NA12777	33.5441	46	XY	EUROPEAN	211.1902304	196.2519651	150.0828263	286.3362726
NA12778	30.2312	46	XX	EUROPEAN	217.1556492	221.489656	177.6405391	310.7257261
NA12812	37.7997	46	XY	EUROPEAN	324.1379493	336.8376748	248.2910358	272.6905196
NA12813	56.0184	46	XX	EUROPEAN	220.0343532	214.555072	157.4657612	287.2180546
NA12814	34.7383	46	XY	EUROPEAN	232.1208222	251.6486741	188.1966974	289.3276892
NA12815	36.3952	46	XX	EUROPEAN	334.18162	364.2705807	275.3306297	331.529051
NA12827	48.3439	46	XY	EUROPEAN	329.4190167	339.8527822	267.117051	256.9620046
NA12828	32.668	46	XX	EUROPEAN	184.41837	177.4224996	136.737072	336.6238045
NA12829	52.3918	46	XY	EUROPEAN	308.5168237	321.0142794	240.5872675	293.8362792
NA12830	30.9922	46	XX	EUROPEAN	269.9066217	236.5398945	184.4670595	271.0922039
NA12842	33.1337	46	XY	EUROPEAN	229.0300749	226.4725223	172.7268612	340.73895
NA12843	31.2335	46	XX	EUROPEAN	196.687796	169.7214091	127.1474539	257.6675526
NA12872	43.0758	46	XY	EUROPEAN	257.255574	262.8036556	206.6272323	284.2513748
NA12873	40.7796	46	XX	EUROPEAN	239.5562217	231.4095727	171.2910377	295.0067239
NA12874	35.7525	46	XY	EUROPEAN	234.7553222	220.3883119	164.7455889	238.2229527
NA12878	33.4037	46	XX	EUROPEAN	300.9827633	274.3925408	226.2783265	293.4492064
NA12889	42.5201	46	XY	EUROPEAN	242.5499535	241.3039366	179.8380844	248.0114363
NA12890	32.2873	46	XX	EUROPEAN	251.5540166	242.8899644	189.8713529	224.2692819
NA18486	32.716	46	XY	AFRICAN	267.0624096	248.2770074	199.2902555	272.3971085
NA18488	31.9707	46	XX	AFRICAN	267.6674968	258.0720855	192.0299941	273.7829656
NA18489	59.5859	46	XX	AFRICAN	382.539586	429.2395383	324.0728651	NA
NA18498	30.4887	46	XY	AFRICAN	369.4083156	408.7804568	314.5357679	259.1245904
NA18499	34.4009	46	XX	AFRICAN	261.1790129	244.465349	196.470635	301.3543106
NA18501	30.3746	46	XY	AFRICAN	242.0227699	259.8521284	200.0809887	244.295024
NA18502	30.3443	46	XX	AFRICAN	204.0615024	212.8472444	158.9280359	294.1418627
NA18504	32.0071	46	XY	AFRICAN	394.3676721	434.3188425	326.104104	245.8232989
NA18505	38.1426	46	XX	AFRICAN	274.9131797	273.4007792	204.6794573	322.4066989
NA18507	33.8769	46	XY	AFRICAN	294.9060702	302.5566545	229.4204409	304.3942593
NA18508	47.1011	46	XX	AFRICAN	371.5719649	400.6876278	306.509756	311.1662515
NA18510	30.9039	46	XY	AFRICAN	307.1860922	334.9782312	263.5199225	285.0692652
NA18511	41.2145	46	XX	AFRICAN	404.6525306	435.9293808	329.6071366	302.3522673
NA18516	33.5085	46	XY	AFRICAN	304.0924768	294.5865338	222.2439083	368.2137146
NA18517	33.8384	46	XX	AFRICAN	284.5960761	242.9303926	190.209545	239.8316901
NA18519	30.6473	46	XY	AFRICAN	281.1556669	247.934269	195.7910376	309.0100046
NA18520	32.0758	46	XX	AFRICAN	328.0019248	312.8904093	240.9556945	313.5841603
NA18522	31.2282	46	XY	AFRICAN	271.4354775	275.0170239	206.3434118	269.1157351
NA18523	34.3496	46	XX	AFRICAN	241.9426859	237.4266237	180.3588203	276.9722005
NA18525	33.9028	46	XX	EAST.ASIAN	232.6535536	194.90264	154.1662242	255.4005388
NA18526	37.1329	46	XX	EAST.ASIAN	304.0839051	305.6219841	231.2913885	227.7597539
NA18528	31.0358	46	XX	EAST.ASIAN	358.2894593	401.7000626	310.0245523	289.3667079
NA18530	34.136	46	XY	EAST.ASIAN	318.3972023	316.5354692	242.4558628	304.4198994
NA18531	31.2325	46	XX	EAST.ASIAN	358.9784072	409.8129857	312.147069	271.2506111
NA18532	31.7471	46	XX	EAST.ASIAN	288.8704795	275.2156689	212.0871933	232.0615424
NA18533	31.6505	46	XX	EAST.ASIAN	338.0130727	365.9076234	279.5347098	277.7478872
NA18534	30.935	46	XY	EAST.ASIAN	266.0149479	290.3989153	215.6838532	262.3549511
NA18535	31.5613	46	XX	EAST.ASIAN	384.7879174	426.0375638	329.661537	192.9968476
NA18536	30.6174	46	XY	EAST.ASIAN	307.9702482	306.6267759	228.7773183	238.1428224
NA18537	34.2211	46	XX	EAST.ASIAN	301.246287	301.8873501	226.6802256	261.6697914
NA18538	42.7129	46	XX	EAST.ASIAN	434.4648847	406.9785865	316.4831546	277.1239741
NA18539	38.4944	46	XX	EAST.ASIAN	301.2626288	279.8320834	216.5911578	212.6828623
NA18541	36.915	46	XX	EAST.ASIAN	241.4615122	222.401782	165.4140593	217.4150354
NA18542	33.6986	46	XX	EAST.ASIAN	336.4627652	326.4886432	245.7510599	227.7810006
NA18543	32.9195	46	XY	EAST.ASIAN	322.6642211	341.006526	272.3322043	296.9658392
NA18544	32.7036	46	XY	EAST.ASIAN	158.5456584	171.1356423	130.2776045	302.810447
NA18545	35.3934	46	XX	EAST.ASIAN	453.231978	448.3474716	338.9236411	244.1364261
NA18546	33.7513	46	XY	EAST.ASIAN	216.3157547	204.9113805	168.0282932	252.9827256
NA18547	41.0662	46	XX	EAST.ASIAN	272.9725377	292.8256247	218.6346273	247.958839
NA18548	34.7226	46	XY	EAST.ASIAN	373.2514866	379.9981077	281.1809408	304.4093558
NA18549	33.9632	46	XY	EAST.ASIAN	342.0509501	331.2581261	255.353834	247.5683939
NA18550	31.7459	46	XX	EAST.ASIAN	274.3995939	253.7056643	192.1810376	295.3715192
NA18552	33.1984	46	XX	EAST.ASIAN	324.5268571	312.0239008	236.9702556	233.3812563
NA18553	34.8133	46	XX	EAST.ASIAN	325.9697518	313.6327885	241.0772128	217.860121
NA18555	34.7939	46	XX	EAST.ASIAN	288.2035109	278.8961672	215.5040587	290.2943066
NA18557	33.0148	46	XY	EAST.ASIAN	203.094704	185.1825342	150.2604892	252.6305007
NA18558	32.2203	46	XY	EAST.ASIAN	275.3460096	272.946175	199.9608942	241.4513944
NA18559	37.1349	46	XY	EAST.ASIAN	310.2827055	310.5223539	239.8875451	231.6510572
NA18560	32.1222	46	XX	EAST.ASIAN	318.663277	349.2499007	270.4302113	236.9865366
NA18561	31.8384	46	XY	EAST.ASIAN	279.1467601	300.2169315	222.0253949	236.7202306
NA18562	37.4238	46	XY	EAST.ASIAN	257.7647895	252.5687611	199.2475377	254.6989256
NA18563	35.1535	46	XY	EAST.ASIAN	269.3934925	274.6248731	204.9629956	265.0949843
NA18564	34.3131	46	XX	EAST.ASIAN	302.8273408	331.377218	256.5500251	278.1151145
NA18565	53.0059	46	XX	EAST.ASIAN	220.1653414	201.8375241	156.9017789	240.6641494
NA18566	32.6131	46	XX	EAST.ASIAN	292.0269293	290.6821058	215.0491674	220.217749
NA18567	34.8817	46	XX	EAST.ASIAN	153.1203053	140.8595448	118.0670667	236.8901811
NA18570	32.0869	46	XX	EAST.ASIAN	214.1509893	220.3824157	172.6906204	279.2944851
NA18571	35.0019	46	XX	EAST.ASIAN	469.2807317	494.5609595	370.0111518	286.0982824
NA18572	49.6969	46	XY	EAST.ASIAN	333.0044662	339.4571523	257.8273494	263.913563
NA18573	33.355	46	XX	EAST.ASIAN	331.7701425	341.7904477	269.6543247	222.7165566
NA18574	34.6441	46	XX	EAST.ASIAN	287.9067133	306.5892765	220.6901993	219.6214298
NA18577	33.7105	46	XX	EAST.ASIAN	225.893191	219.3782447	160.075743	239.0899861
NA18579	33.8108	46	XX	EAST.ASIAN	226.2103152	189.0075602	146.8073318	232.6165135
NA18582	34.0419	46	XX	EAST.ASIAN	375.7160927	346.354922	279.6324529	250.5572921
NA18591	44.5526	46	XX	EAST.ASIAN	434.0665439	463.8294716	363.0016355	340.5401798
NA18592	35.8446	46	XX	EAST.ASIAN	301.6504001	291.911891	228.9129557	216.2352982
NA18593	33.168	46	XX	EAST.ASIAN	251.1454747	244.3274693	190.789717	223.1591836
NA18595	32.48	46	XX	EAST.ASIAN	333.418974	341.119866	291.5860016	288.931523
NA18596	31.2579	46	XX	EAST.ASIAN	287.1161619	268.9981883	211.073254	241.0008932
NA18597	31.7283	46	XX	EAST.ASIAN	318.5479905	347.4916233	251.9389105	223.7927019
NA18599	37.3521	46	XX	EAST.ASIAN	375.5806002	400.0470851	290.0502694	260.7673092
NA18602	30.6853	46	XX	EAST.ASIAN	320.8826151	350.0128207	268.2930698	239.6223696
NA18603	36.0917	46	XY	EAST.ASIAN	334.4112072	334.6482842	261.4085787	237.1159395
NA18605	33.7702	46	XY	EAST.ASIAN	199.8031727	180.8874421	138.3343895	232.8854072
NA18606	42.3137	46	XY	EAST.ASIAN	355.4189224	389.9289729	289.0167172	258.560144
NA18608	33.3033	46	XY	EAST.ASIAN	286.4371834	242.586851	187.1320059	201.823744
NA18609	35.855	46	XY	EAST.ASIAN	394.2671392	420.5582108	315.3758193	253.7232725
NA18610	32.1224	46	XX	EAST.ASIAN	242.1380461	227.777041	185.4502362	241.0248774
NA18611	35.6502	46	XY	EAST.ASIAN	312.2524437	316.7407928	227.9155049	211.5317378
NA18612	47.3968	46	XY	EAST.ASIAN	186.8943284	164.3839644	123.1178757	215.7836509
NA18613	32.9495	46	XY	EAST.ASIAN	332.2714855	350.9547471	266.7158328	278.9206975
NA18614	31.7671	46	XX	EAST.ASIAN	331.1810669	355.149512	257.3316419	297.1313088
NA18615	34.9319	46	XX	EAST.ASIAN	309.3062551	331.6947007	253.8796916	265.7084922
NA18616	32.4854	46	XX	EAST.ASIAN	241.787982	261.4664053	190.3679807	239.9707393
NA18617	33.4569	46	XX	EAST.ASIAN	282.9198369	274.8117823	218.2445674	228.1501976
NA18618	37.046	46	XX	EAST.ASIAN	255.9036575	269.2235613	220.8583923	299.7323408
NA18619	33.5656	46	XX	EAST.ASIAN	222.9526042	205.8015797	162.5080439	259.4192263
NA18620	37.007	46	XY	EAST.ASIAN	283.633758	280.3886818	206.0035489	259.0689231
NA18621	32.3501	46	XY	EAST.ASIAN	216.2783913	214.9754624	159.6349522	249.5778303
NA18622	34.6782	46	XY	EAST.ASIAN	195.2062102	180.1500728	143.2258114	243.6062554
NA18623	34.171	46	XY	EAST.ASIAN	240.6434575	222.0257167	171.8660072	275.0515093
NA18624	32.7058	46	XY	EAST.ASIAN	253.1329991	271.7128457	202.1996099	248.0281381
NA18625	35.2875	46	XX	EAST.ASIAN	330.4350715	307.4902022	243.1890424	277.2503315
NA18626	37.4876	46	XX	EAST.ASIAN	212.7445544	227.0617484	168.8446313	253.9535056
NA18627	32.5562	46	XX	EAST.ASIAN	231.712631	244.5315826	178.0453493	279.1401884
NA18628	32.3222	46	XX	EAST.ASIAN	282.3009018	306.4683866	225.1744415	262.394687
NA18629	42.081	46	XY	EAST.ASIAN	290.0460442	325.3974705	242.5677463	236.6274723
NA18630	45.6716	46	XX	EAST.ASIAN	222.61129	218.1623078	171.3076252	302.9308989
NA18631	33.4557	46	XX	EAST.ASIAN	316.6585808	340.8033694	247.8178606	245.4164317
NA18632	32.6269	46	XY	EAST.ASIAN	301.2375762	290.8851754	219.7303452	193.2294928
NA18633	41.6341	46	XY	EAST.ASIAN	357.2255799	388.2051791	290.3012995	290.0882206
NA18634	32.009	46	XX	EAST.ASIAN	261.3497712	286.0109209	203.1491143	251.7884304
NA18635	36.3446	46	XY	EAST.ASIAN	219.7121917	217.0599047	161.752961	255.8612161
NA18636	36.2953	46	XY	EAST.ASIAN	289.1712872	312.2355106	234.8129556	215.602899
NA18637	34.1531	46	XY	EAST.ASIAN	316.5452038	305.723756	226.7723867	244.0955531
NA18638	55.6914	46	XY	EAST.ASIAN	314.5913818	334.2842515	247.4647791	NA
NA18639	32.3187	46	XY	EAST.ASIAN	272.6419838	273.6561245	213.3334571	243.9359942
NA18640	34.3527	46	XX	EAST.ASIAN	252.1823562	266.3978108	197.1720806	231.5693689
NA18641	34.7323	46	XX	EAST.ASIAN	340.4125366	344.306061	263.9176405	266.7488664
NA18642	35.6791	46	XX	EAST.ASIAN	281.5139821	306.3216352	223.4901291	242.0863051
NA18643	36.9492	46	XY	EAST.ASIAN	320.2480797	341.2174926	246.804261	279.1315089
NA18644	44.102	46	XX	EAST.ASIAN	256.008876	268.4659505	181.1867942	213.5517176
NA18645	33.8892	46	XY	EAST.ASIAN	268.210155	248.1426734	201.5371662	206.4852471
NA18646	30.5422	46	XX	EAST.ASIAN	329.0777554	366.1839584	258.1721902	382.167613
NA18647	34.4171	46	XY	EAST.ASIAN	272.7665748	300.7057649	220.1045411	231.009278
NA18648	35.4449	46	XY	EAST.ASIAN	268.8726874	287.7729321	210.2160442	295.7697419
NA18740	34.9399	46	XY	EAST.ASIAN	284.4721246	305.7311715	216.1465831	243.5092854
NA18745	34.781	46	XY	EAST.ASIAN	265.2792002	249.3593673	200.4638548	287.660856
NA18747	33.0382	46	XY	EAST.ASIAN	291.9926129	329.3917209	243.5972097	237.6907953
NA18748	37.2036	46	XY	EAST.ASIAN	288.0270022	297.6470396	215.696868	244.2754362
NA18749	31.0589	46	XY	EAST.ASIAN	345.4346641	386.2055971	296.5651284	295.6251956
NA18757	31.1783	46	XY	EAST.ASIAN	269.4477934	298.741177	220.282269	419.5633735
NA18853	34.5471	46	XY	AFRICAN	363.1490003	359.1929983	268.9833107	236.3306092
NA18856	32.9684	46	XY	AFRICAN	507.5156608	562.010277	426.0317961	267.0766828
NA18858	35.5685	46	XX	AFRICAN	274.7688894	297.7609634	227.6729878	299.7649629
NA18861	32.7481	46	XX	AFRICAN	405.1360074	411.1198788	301.130549	283.8236707
NA18865	33.9909	46	XY	AFRICAN	370.8310977	402.2594058	316.07695	403.9632484
NA18867	33.3096	46	XX	AFRICAN	260.7018956	252.9067575	203.7506705	279.6178482
NA18868	33.8948	46	XY	AFRICAN	231.5818559	203.1330135	153.2258636	272.9931903
NA18870	35.7811	46	XX	AFRICAN	292.3007224	276.2476799	214.4802703	279.8007471
NA18871	44.6948	46	XY	AFRICAN	351.308013	361.0109476	288.2550095	274.6863077
NA18873	32.8032	46	XX	AFRICAN	226.1703232	228.2463355	174.066148	230.9550933
NA18874	31.1329	46	XY	AFRICAN	217.3082007	188.4716422	145.5484926	213.1178016
NA18876	32.9562	46	XX	AFRICAN	318.5119895	347.0010012	258.844972	275.1769052
NA18877	33.2538	46	XY	AFRICAN	347.5207708	388.0301712	298.4023881	268.5131517
NA18878	36.5668	46	XX	AFRICAN	242.3775779	216.8614682	169.1656548	250.8516735
NA18879	41.4617	46	XY	AFRICAN	328.6035563	309.7953849	246.8462863	238.9545728
NA18881	56.8383	46	XX	AFRICAN	358.9104894	318.7266153	254.0647181	NA
NA18907	33.7449	46	XX	AFRICAN	481.9959001	531.2049702	412.1784329	283.2116976
NA18908	32.9556	46	XY	AFRICAN	241.1928526	269.3991368	209.0455036	267.9726161
NA18909	33.1254	46	XX	AFRICAN	394.1321828	436.2697949	329.7395151	354.3816243
NA18910	33.8535	46	XY	AFRICAN	449.3941695	492.6134048	383.0684173	243.4498087
NA18912	34.7736	46	XX	AFRICAN	326.4091348	334.1496419	247.4649351	274.1126687
NA18915	40.7229	46	XY	AFRICAN	248.2097466	241.6229195	179.5828228	236.7894248
NA18916	35.0924	46	XX	AFRICAN	279.6475433	259.5941982	202.09884	376.0297137
NA18917	33.5491	46	XY	AFRICAN	233.3469247	243.7220686	185.506417	394.4570104
NA18923	33.6307	46	XY	AFRICAN	392.0695202	433.4911692	332.3572411	277.8064818
NA18924	34.5861	46	XX	AFRICAN	383.5678854	413.1623733	306.8922679	273.9303309
NA18933	31.3226	46	XX	AFRICAN	296.2177579	259.4408848	192.274162	233.6954919
NA18934	30.7943	46	XY	AFRICAN	349.2827322	364.5361948	285.3127581	289.1599854
NA18939	32.0779	46	XX	EAST.ASIAN	292.7911159	292.8980432	218.1736751	250.6135696
NA18940	34.449	46	XY	EAST.ASIAN	271.5310289	237.5321554	182.1003029	238.4070451
NA18941	33.1138	46	XX	EAST.ASIAN	293.9559942	296.0687624	217.4990487	237.946787
NA18942	34.5954	46	XX	EAST.ASIAN	256.0444053	268.686176	208.3525555	234.9005746
NA18943	33.7919	46	XY	EAST.ASIAN	211.3660986	174.0465336	138.1218576	216.8782244
NA18944	31.8286	46	XY	EAST.ASIAN	406.7614748	427.0591313	327.2953675	261.0075257
NA18945	34.613	46	XY	EAST.ASIAN	216.8055255	211.2451398	158.6361579	242.7363913
NA18946	31.4228	46	XX	EAST.ASIAN	306.8852268	308.3279868	219.9973692	242.8299418
NA18947	33.0175	46	XX	EAST.ASIAN	395.3088618	410.0959779	302.3416875	214.459775
NA18948	33.0526	46	XY	EAST.ASIAN	286.6375789	275.2769172	210.4258061	243.4006642
NA18949	33.2661	46	XX	EAST.ASIAN	331.9703428	338.2332355	251.4245233	208.5706043
NA18950	33.2534	46	XX	EAST.ASIAN	266.939362	251.6497619	199.9735365	222.311947
NA18951	35.5353	46	XX	EAST.ASIAN	253.582135	242.0985495	182.6527425	236.8870177
NA18952	34.8226	46	XY	EAST.ASIAN	246.1867313	234.3139335	180.3543293	241.4830057
NA18953	33.8099	46	XY	EAST.ASIAN	409.026901	453.2690393	339.447716	241.4039372
NA18954	33.7194	46	XX	EAST.ASIAN	349.6393052	331.5154832	262.791746	287.5469045
NA18956	31.6292	46	XX	EAST.ASIAN	303.844069	320.1453933	244.5160379	254.0295697
NA18957	32.1413	46	XX	EAST.ASIAN	251.2202315	247.1267348	191.9548991	256.9899704
NA18959	45.347	46	XY	EAST.ASIAN	434.9689711	440.3299736	327.1109445	240.5788459
NA18960	34.4017	46	XY	EAST.ASIAN	272.2634096	259.6935061	195.5004162	238.342296
NA18961	32.9099	46	XY	EAST.ASIAN	291.2795028	276.9557485	214.9841436	398.25942
NA18962	35.414	46	XY	EAST.ASIAN	232.0502509	214.5900052	178.2468327	244.8350025
NA18964	33.5028	46	XX	EAST.ASIAN	279.3222018	248.9766232	200.188442	235.2446772
NA18965	36.3377	46	XY	EAST.ASIAN	286.8406926	284.5110645	210.4497533	259.9838426
NA18966	36.0745	46	XY	EAST.ASIAN	289.7400542	307.3965916	233.5585155	237.2569438
NA18967	36.3184	46	XY	EAST.ASIAN	234.8901516	218.7140389	153.0713541	237.7746553
NA18968	37.061	46	XX	EAST.ASIAN	308.6572091	296.8380413	238.2648426	223.780718
NA18969	35.7073	46	XX	EAST.ASIAN	307.4141992	296.9518927	222.0993093	243.5573919
NA18970	41.5747	46	XY	EAST.ASIAN	292.3550239	312.6195425	230.2098792	254.5846631
NA18971	34.8163	46	XY	EAST.ASIAN	215.8105295	184.2606447	142.8099291	192.4903466
NA18972	39.8678	46	XX	EAST.ASIAN	297.4264427	302.6026495	226.8681325	271.7659551
NA18973	36.4943	46	XX	EAST.ASIAN	273.1515843	273.1467479	203.2704651	264.6030786
NA18974	44.5025	46	XY	EAST.ASIAN	283.2435993	302.0495879	214.4391888	236.8430411
NA18975	33.2467	46	XX	EAST.ASIAN	285.1763457	250.7699677	199.9879687	221.6992542
NA18976	33.0051	46	XX	EAST.ASIAN	277.4597322	269.4567161	200.4566971	242.3662499
NA18977	33.9305	46	XY	EAST.ASIAN	298.2388442	337.9037161	244.9275234	241.3060923
NA18979	38.894	46	XX	EAST.ASIAN	262.9965086	248.9652588	182.7817487	266.9168203
NA18980	34.4075	46	XX	EAST.ASIAN	319.1365154	280.5528161	213.9184771	236.1735231
NA18981	30.1166	46	XX	EAST.ASIAN	196.1120308	197.5066674	153.5020553	231.2228016
NA18982	31.8771	46	XY	EAST.ASIAN	313.1308509	297.2105427	235.3871588	242.9161627
NA18983	32.1393	46	XY	EAST.ASIAN	360.6904298	354.9885281	259.4833532	221.2617682
NA18984	33.708	46	XY	EAST.ASIAN	245.6038268	221.52446	180.4578537	240.0013926
NA18985	32.9662	46	XY	EAST.ASIAN	248.8975647	235.691125	176.3193817	235.1411671
NA18986	38.7544	46	XY	EAST.ASIAN	348.0087155	318.0650554	259.4944918	239.3882271
NA18987	31.2621	46	XX	EAST.ASIAN	270.636837	276.3114581	217.7644283	235.36143
NA18988	33.1728	46	XY	EAST.ASIAN	287.329503	258.3113523	225.5980804	225.6010401
NA18989	43.9521	46	XY	EAST.ASIAN	277.2397443	257.3657307	206.9261765	245.8809356
NA18990	35.9348	46	XY	EAST.ASIAN	272.1175478	291.9400948	225.313438	216.7817343
NA18991	31.7557	46	XX	EAST.ASIAN	299.1560679	333.9844761	250.7545627	311.6436674
NA18992	31.5328	46	XX	EAST.ASIAN	193.8614111	196.5964224	142.1677322	262.553844
NA18993	33.2398	46	XX	EAST.ASIAN	251.413812	242.2358923	186.8224237	232.2643785
NA18994	38.5389	46	XY	EAST.ASIAN	315.3014854	346.8812131	264.223248	236.7799722
NA18995	36.6531	46	XY	EAST.ASIAN	234.1756105	222.7783168	168.1967783	237.9909868
NA18997	33.236	46	XX	EAST.ASIAN	331.3604691	345.4405974	272.8932483	221.117647
NA18998	34.1384	46	XX	EAST.ASIAN	372.2326643	394.5886217	296.9119818	257.0588696
NA18999	36.4078	46	XX	EAST.ASIAN	353.0677682	348.985552	272.3670935	242.3531621
NA19000	35.7663	46	XY	EAST.ASIAN	255.8877664	250.4975194	190.5219904	252.346136
NA19001	33.9011	46	XX	EAST.ASIAN	326.2776846	353.76452	265.1559979	289.2009818
NA19002	36.6905	46	XX	EAST.ASIAN	261.6482985	287.6533843	212.3917635	317.8382586
NA19003	31.7957	46	XX	EAST.ASIAN	228.007192	225.7487888	169.9477183	274.3847815
NA19004	34.1384	46	XY	EAST.ASIAN	272.9778662	246.5697518	212.0513361	264.2265814
NA19005	33.6252	46	XY	EAST.ASIAN	312.4163446	307.1225547	225.2955125	298.2277263
NA19006	32.4248	46	XY	EAST.ASIAN	291.9648987	269.855369	219.2395944	236.8666999
NA19007	31.7524	46	XY	EAST.ASIAN	288.4547636	295.9948782	220.6445287	263.1388259
NA19009	39.0023	46	XY	EAST.ASIAN	365.1579522	356.5109038	266.6907678	311.8385707
NA19010	36.1977	46	XX	EAST.ASIAN	244.1892622	240.0368929	174.7221509	197.6329851
NA19011	34.7091	46	XX	EAST.ASIAN	211.4788738	200.7089424	147.6066315	241.884074
NA19012	37.9419	46	XY	EAST.ASIAN	352.2718174	348.7707647	266.7984471	252.7259
NA19017	36.8331	46	XX	AFRICAN	433.9462659	415.164863	320.865562	236.3949009
NA19019	36.2867	46	XX	AFRICAN	248.4172267	217.3460442	173.292694	268.9688436
NA19020	33.077	46	XY	AFRICAN	371.4813815	370.8162907	282.3105683	259.4919393
NA19023	33.5807	46	XX	AFRICAN	338.2560775	329.7454431	243.0046624	258.2566181
NA19024	33.3938	46	XX	AFRICAN	345.4870107	342.6682088	282.0116309	269.3970163
NA19025	34.34	46	XY	AFRICAN	324.0909365	303.1120047	232.196855	245.2545522
NA19026	32.1427	46	XY	AFRICAN	298.5432526	275.9323327	220.0862612	201.6711788
NA19027	36.7423	46	XY	AFRICAN	358.5034519	339.7633762	250.7222829	257.0759583
NA19028	33.249	46	XY	AFRICAN	292.2068696	277.9597988	213.3591988	255.1034282
NA19030	32.9795	46	XX	AFRICAN	328.3820513	324.7473846	248.5584479	302.2954781
NA19031	54.4498	46	XY	AFRICAN	290.2786382	256.6854486	202.2819796	228.8860869
NA19035	36.897	46	XY	AFRICAN	483.6118814	495.0379167	396.8591846	256.8609018
NA19036	50.6002	46	XX	AFRICAN	336.8573301	311.9779467	229.9181953	265.8667177
NA19037	40.254	46	XX	AFRICAN	449.3344846	502.6551145	361.3804011	349.2738466
NA19038	34.5593	46	XX	AFRICAN	376.8281545	394.4152045	300.4680843	217.9050105
NA19041	29.5865	46	XY	AFRICAN	500.1537864	556.7055296	408.9326776	225.7389839
NA19042	40.0462	46	XX	AFRICAN	253.620861	227.9562965	172.3534318	264.7326635
NA19043	38.6349	46	XY	AFRICAN	214.6392385	219.8988661	162.7989201	300.5822959
NA19055	42.2072	46	XY	EAST.ASIAN	458.6942512	504.5969456	363.1391485	312.3502566
NA19056	34.6928	46	XY	EAST.ASIAN	403.4351955	413.591939	333.2166905	313.7136036
NA19057	32.8394	46	XX	EAST.ASIAN	300.8207341	313.6835126	240.701109	240.1189923
NA19058	32.7938	46	XY	EAST.ASIAN	512.9438891	544.5479383	415.0201156	256.984678
NA19059	34.5774	46	XX	EAST.ASIAN	373.8786526	389.3031047	299.9207575	277.0677087
NA19060	34.8067	46	XY	EAST.ASIAN	309.0296825	281.554622	235.5619273	236.4724736
NA19062	32.3103	46	XY	EAST.ASIAN	238.9902996	228.4274832	164.781922	243.93828
NA19063	41.683	46	XY	EAST.ASIAN	295.1367753	287.4469132	210.5716959	226.5644099
NA19064	35.8534	46	XX	EAST.ASIAN	560.0255677	589.1070427	466.3598617	409.1030568
NA19065	32.8	46	XX	EAST.ASIAN	232.3055088	221.0589172	169.9668699	211.9675973
NA19066	32.0352	46	XY	EAST.ASIAN	219.0080136	229.5838431	178.8898878	257.1156748
NA19067	34.6285	46	XY	EAST.ASIAN	257.7749143	282.7173118	208.0484764	239.2516459
NA19068	35.1282	46	XY	EAST.ASIAN	281.154997	276.5593411	196.2922476	230.9594594
NA19070	34.5282	46	XY	EAST.ASIAN	179.5264201	190.16783	137.625091	229.5627467
NA19072	36.7363	46	XY	EAST.ASIAN	359.9699893	345.8662722	252.665801	234.7638541
NA19074	35.207	46	XX	EAST.ASIAN	228.4868899	229.5725427	169.7446531	193.6875344
NA19075	35.1029	46	XY	EAST.ASIAN	292.1656635	298.7752858	239.5779266	279.6999961
NA19076	41.4652	46	XY	EAST.ASIAN	358.4604556	395.7689085	283.7614835	282.3383193
NA19077	34.4317	46	XX	EAST.ASIAN	266.2698658	287.7902712	212.0578808	295.5315274
NA19078	36.1698	46	XX	EAST.ASIAN	252.0002875	256.717317	185.145803	239.3839909
NA19079	48.9334	46	XY	EAST.ASIAN	251.6911445	255.8422121	195.4414231	222.0711051
NA19080	31.8519	46	XX	EAST.ASIAN	322.2078129	333.5574798	293.462975	253.9685283
NA19081	31.5545	46	XX	EAST.ASIAN	307.7193755	305.2308749	231.3062585	247.8804545
NA19082	32.3653	46	XY	EAST.ASIAN	291.4709528	310.2339631	249.1213326	237.381822
NA19083	31.5828	46	XY	EAST.ASIAN	337.5842285	377.8614805	278.512777	239.4809624
NA19084	38.6505	46	XX	EAST.ASIAN	325.9755305	349.5782925	263.2914624	250.1521101
NA19085	30.8508	46	XY	EAST.ASIAN	262.1292333	289.3251011	205.3390296	250.8273089
NA19086	34.9519	46	XY	EAST.ASIAN	269.4688494	293.3295973	217.1864763	257.279195
NA19087	33.5097	46	XX	EAST.ASIAN	379.8982343	399.4360108	298.508591	228.2977789
NA19088	37.1066	46	XY	EAST.ASIAN	241.87648	229.0237584	170.2480601	206.6982092
NA19090	42.3848	46	XX	EAST.ASIAN	281.6393515	271.7369416	203.3189571	277.5846978
NA19091	36.9904	46	XY	EAST.ASIAN	208.0470832	218.4433186	156.6853382	251.4174774
NA19092	35.6659	46	XY	AFRICAN	309.6739463	303.9119437	227.108807	357.447013
NA19093	36.5579	46	XX	AFRICAN	400.9875313	406.1094744	312.091413	252.9355731
NA19095	31.3648	46	XX	AFRICAN	312.941193	266.6970008	206.2479808	263.1085519
NA19096	34.7434	46	XY	AFRICAN	496.5712168	548.00877	408.2567241	247.8282694
NA19098	37.6555	46	XY	AFRICAN	356.6943328	349.4081908	270.8008126	256.4677534
NA19099	38.4431	46	XX	AFRICAN	352.412105	396.0425125	311.7686486	310.6071695
NA19102	31.6455	46	XX	AFRICAN	365.0259148	404.4029967	297.0021014	347.8052511
NA19107	33.3095	46	XY	AFRICAN	210.2993295	180.2794731	136.9833431	257.3675715
NA19108	33.0487	46	XX	AFRICAN	356.7836097	380.3400806	290.889102	398.1679728
NA19113	33.184	46	XY	AFRICAN	229.8933013	191.2106364	147.9118451	236.2890709
NA19114	31.5755	46	XX	AFRICAN	266.1932893	227.3614339	178.8952405	248.5887492
NA19116	35.6724	46	XX	AFRICAN	350.186119	354.1046953	259.832625	274.585505
NA19117	31.7152	46	XY	AFRICAN	277.054144	243.7194615	191.2037971	273.689973
NA19118	37.9397	46	XX	AFRICAN	303.4123204	319.7470797	246.2938118	301.3917017
NA19119	31.6465	46	XY	AFRICAN	301.6948543	326.7490866	250.3141474	316.517187
NA19121	31.3724	46	XY	AFRICAN	230.8587518	198.218979	148.3450421	261.8907223
NA19129	35.8143	46	XX	AFRICAN	298.3150537	311.3927147	242.7600149	266.464042
NA19130	33.4858	46	XY	AFRICAN	202.8303917	192.3319298	140.9988712	224.0819089
NA19131	39.5769	46	XX	AFRICAN	264.9014781	263.3323727	202.6476724	256.2923372
NA19137	32.7673	46	XX	AFRICAN	353.1746378	379.2424641	287.5873203	259.6541457
NA19138	33.7083	46	XY	AFRICAN	325.4536614	340.7429696	258.6013929	258.5941325
NA19141	30.6438	46	XY	AFRICAN	301.7326338	320.1179545	234.6127656	254.1781199
NA19143	31.994	46	XX	AFRICAN	395.2469536	415.4071086	302.1658228	297.3204687
NA19144	34.1577	46	XY	AFRICAN	234.5839525	234.2844464	172.6956635	245.9757812
NA19146	33.7934	46	XY	AFRICAN	276.9736919	264.7560284	201.2187784	250.1329542
NA19147	32.8296	46	XX	AFRICAN	298.7489003	294.8335501	223.2276157	264.8758619
NA19149	32.7647	46	XX	AFRICAN	287.8322686	277.5141781	212.7053404	328.289968
NA19152	34.9691	46	XX	AFRICAN	479.093513	480.5372576	367.0878957	262.5337869
NA19153	35.5056	46	XY	AFRICAN	263.3789483	246.6796661	187.8734622	374.445414
NA19159	35.2622	46	XX	AFRICAN	282.2786303	295.7422479	221.4465726	275.3715483
NA19160	32.1635	46	XY	AFRICAN	327.440561	344.1736137	257.1291474	261.3608902
NA19171	31.3041	46	XY	AFRICAN	309.4344037	325.9510766	238.4974066	239.1649329
NA19172	31.8964	46	XX	AFRICAN	326.4627421	329.667218	246.4447398	250.1663184
NA19175	37.996	46	XY	AFRICAN	332.3266333	321.7589783	242.840299	314.7545327
NA19184	30.5402	46	XY	AFRICAN	299.9271283	324.5199592	255.3091772	270.7559921
[truncated: 420 more rows]
