# Supplementary material for: Thousands of high-quality sequencing samples fail to show meaningful correlation between 5S and 45S ribosomal DNA arrays in humans
Source: Sci Rep. 2021 Jan 11;11:449. doi: 10.1038/s41598-020-80049-y (PMC7801704; doi:10.1038/s41598-020-80049-y)
Supplement: Supplementary file 2 — Supplementary Information 2. [file 41598_2020_80049_MOESM2_ESM.txt]

Sample	LC.chr1.depth	HC.chr1.depth	Num.Chromosomes	XY	Continent	LC.18S.CN	LC.5.8S.CN	LC.28S.CN	LC.5S.CN	HC.18S.CN	HC.5.8S.CN	HC.28S.CN	HC.5S.CN
NA06984	6.91206	34.377	46	XY	EUROPEAN	174.9934921	69.22176141	43.44966141	133.5681989	291.6119739	287.5246726	233.1174913	248.1266905
NA06985	14.9009	35.3025	46	XX	EUROPEAN	274.1209105	250.8231346	180.2329613	191.7272843	303.376971	309.3283392	247.7886835	232.9762659
NA06986	12.6201	32.6397	46	XY	EUROPEAN	195.9250009	189.0594405	134.1896393	191.6718057	236.0440475	227.2350956	173.7505757	261.0442179
NA06994	5.47318	31.4481	46	XY	EUROPEAN	270.0970286	233.3870669	221.2839093	218.1713207	334.552748	365.0418503	277.7363338	279.5643805
NA07000	9.60806	37.5463	46	XX	EUROPEAN	334.4541117	340.2570541	288.0081931	225.0890837	343.9793461	360.5919017	284.2497574	251.0214221
NA07037	7.4663	35.1629	46	XX	EUROPEAN	196.3341488	202.673738	152.9726906	217.7619481	181.0405383	173.1348543	125.6062498	269.472833
NA07056	4.91462	32.2554	46	XX	EUROPEAN	277.9349833	273.6304758	233.6484476	254.1480974	245.4440668	239.8395623	178.8884962	260.6705562
NA07347	11.4023	34.0822	46	XY	EUROPEAN	167.1695396	170.0589964	116.2502302	204.837606	204.8880202	194.7711503	153.7406623	267.8434554
NA07357	5.66716	31.416	46	XY	EUROPEAN	279.422327	332.556286	261.8619085	239.8580682	252.4217838	248.706489	189.0565317	246.2649974
NA10847	9.98842	33.9462	46	XX	EUROPEAN	284.2823024	267.7495444	215.8579635	218.5075772	375.8913445	405.5645638	312.4915307	301.77114
NA10851	4.9038	34.0354	46	XY	EUROPEAN	236.5639033	287.0008778	198.7288769	269.6205574	230.6075642	218.136875	161.7130008	290.2308763
NA11829	10.4979	38.1916	46	XY	EUROPEAN	147.2274751	137.2297511	98.35998946	191.7982967	221.0892375	226.1678845	184.2440048	300.0064745
NA11831	5.55949	36.0991	46	XY	EUROPEAN	259.6504604	240.7738152	171.20875	196.634958	287.7744875	283.1444869	216.2094531	262.2448109
NA11832	13.7958	33.6277	46	XX	EUROPEAN	267.5836874	215.8567968	195.227533	216.9548787	233.0424846	228.6307074	170.7883679	261.8131348
NA11840	8.32176	34.198	46	XX	EUROPEAN	176.4812351	117.1971583	110.313203	236.686065	247.2919368	242.3689991	183.4403571	360.4529094
NA11843	5.09208	30.9043	46	XY	EUROPEAN	120.0823564	44.69661241	22.67573696	132.3672828	196.3413863	177.841803	141.2780746	220.7342138
NA11881	7.915	34.2877	46	XY	EUROPEAN	366.6752347	273.0564799	230.0501158	282.6101711	388.532009	433.6828443	331.1778471	325.5356226
NA11892	7.22351	34.0635	46	XX	EUROPEAN	189.7081364	237.8274612	165.8750386	234.4719871	244.9824187	210.6494811	189.0704126	298.9467775
NA11893	6.00417	34.3638	46	XY	EUROPEAN	279.528716	306.0388953	242.4237377	189.562469	332.7489172	330.9639313	243.0511177	228.1239738
NA11894	5.08895	33.6587	46	XX	EUROPEAN	294.3822501	295.3195142	275.9246341	209.437739	270.1954498	246.3591104	201.3355636	226.6536666
NA11918	8.12215	31.1186	46	XX	EUROPEAN	175.7815527	179.5036307	131.3404292	173.3378518	220.2904705	221.7996806	161.6698695	220.0023552
NA11919	11.2861	32.7268	46	XY	EUROPEAN	144.8990198	135.1118057	99.33398901	191.1259085	218.3763344	240.914184	181.8866087	279.9128816
NA11920	10.256	32.9071	46	XX	EUROPEAN	186.5740492	170.1107694	126.375455	221.8415183	234.8492239	231.8820826	179.6896921	315.6740447
NA11930	7.41779	31.4265	46	XY	EUROPEAN	201.490443	100.0555533	137.8371006	158.7249612	230.2249858	222.1185192	161.5765888	254.8170577
NA11931	4.89054	34.1104	46	XX	EUROPEAN	291.6510313	343.0488796	267.5614554	242.3129802	341.6066048	335.6723227	288.2391685	277.4561569
NA11932	6.11991	34.1757	46	XY	EUROPEAN	250.0972096	102.7563923	159.1744541	159.2917608	353.9512295	376.4855161	281.8052983	287.7410577
NA11933	6.21059	32.664	46	XX	EUROPEAN	173.8732025	77.3027267	90.864153	154.4828675	252.6292787	266.6895205	208.5304923	307.9114571
NA11992	6.75875	32.8097	46	XY	EUROPEAN	182.7995638	157.7695344	138.1350102	189.6983861	225.8760104	215.0336968	163.5857688	250.9646349
NA11994	14.2212	35.4239	46	XY	EUROPEAN	158.4065363	103.0698584	88.5551149	132.7566364	258.3780617	251.1478675	190.3022159	227.9238145
NA11995	5.29879	30.7672	46	XX	EUROPEAN	203.6040629	168.9040821	161.2254873	167.4840501	277.6595497	303.1346725	234.0167451	235.3867132
NA12003	5.94174	36.5389	46	XY	EUROPEAN	197.593344	155.6011204	138.5778128	200.9512365	215.9295323	207.9638605	152.1441532	269.7580156
NA12004	9.91981	34.646	46	XX	EUROPEAN	271.1189303	249.58165	218.6426286	184.4743411	273.0768542	292.5294268	223.7125979	233.0916762
NA12005	12.8104	31.6563	46	XY	EUROPEAN	270.2082575	192.2949944	209.8675035	205.0606609	220.8916959	186.4236843	148.190197	240.8317768
NA12006	10.3839	33.7218	46	XX	EUROPEAN	312.9778825	284.4383727	266.3302484	185.3298164	303.3889261	307.3732228	228.9057326	226.8248477
NA12043	4.92868	38.6356	46	XY	EUROPEAN	290.6044928	339.0114556	256.7029441	298.2459153	286.3499842	297.4720915	238.780641	318.2728146
NA12044	11.7925	34.613	46	XX	EUROPEAN	223.0634608	200.6954112	180.745389	222.9397099	238.0287654	226.920742	180.7338283	287.9553925
NA12045	10.2975	34.4082	46	XY	EUROPEAN	245.1944312	249.9258524	162.3267783	184.2218785	342.1087074	367.9616513	276.8489294	251.943115
NA12046	6.64107	32.8558	46	XX	EUROPEAN	281.5572459	107.5099181	110.7381792	163.67471	375.1250763	403.6846513	301.5493967	279.7916003
NA12058	6.47542	34.1602	46	XX	EUROPEAN	127.3090101	40.02691452	18.36895007	151.0441609	267.9756983	268.4755459	206.6560891	303.2989288
NA12144	9.1689	32.641	46	XY	EUROPEAN	276.2155879	278.9087703	243.4737718	270.094676	225.7712693	226.5247275	168.7697477	259.2024785
NA12154	8.60408	34.0877	46	XY	EUROPEAN	103.2140646	93.18346201	62.60518266	172.0392732	114.9889944	113.0809292	82.92688174	238.3889858
NA12155	13.2155	34.1612	46	XY	EUROPEAN	174.8354531	141.2330194	128.1021023	149.0073483	325.9121964	352.2516065	273.6609565	250.4172488
NA12156	6.23263	37.087	46	XX	EUROPEAN	337.3236969	306.2421911	277.3136434	194.5360264	312.9052563	327.8284028	257.7431445	248.2106514
NA12234	6.462	32.8035	46	XX	EUROPEAN	195.3606762	60.04135889	49.61518622	134.0692312	208.866064	172.7678002	132.9244339	216.0158026
NA12273	6.18503	34.4627	46	XX	EUROPEAN	247.4328031	225.8617636	189.9597361	191.2736168	374.0151646	371.2759585	280.4574221	259.2890764
NA12282	6.99807	35.7488	46	XY	EUROPEAN	272.7313536	87.23333264	98.84249038	132.3906933	335.8922489	335.591506	245.5476361	215.7277521
NA12283	6.13345	43.2338	46	XX	EUROPEAN	204.0084882	58.56161106	89.77655316	152.4616166	305.2499952	325.727544	242.2120347	254.977845
NA12286	6.48687	34.2275	46	XY	EUROPEAN	116.2549942	41.89845163	64.69992462	145.5973489	178.1294029	163.1851693	127.5973998	251.5219324
NA12287	4.70387	34.3265	46	XX	EUROPEAN	257.1851512	266.7000349	229.354411	224.325576	254.0902098	265.7143777	212.5098685	250.9549461
NA12340	5.10472	34.3653	46	XY	EUROPEAN	204.7908602	74.72165388	30.54428059	171.6900735	339.5327504	349.2407845	258.2750623	266.185045
NA12342	14.4448	39.9329	46	XY	EUROPEAN	103.2563442	71.89548651	57.68073401	161.6349914	206.9342011	217.4593741	165.1493714	270.3413075
NA12347	7.38787	35.8276	46	XY	EUROPEAN	314.382994	330.044362	267.6919509	268.3704438	340.6235455	326.6230788	253.7423662	313.2023707
NA12348	7.19091	32.669	46	XX	EUROPEAN	301.0668785	321.4745098	260.222976	233.9110151	316.9789772	308.4045277	241.7243666	271.6364416
NA12383	7.47437	33.22	46	XX	EUROPEAN	234.926039	262.8038207	198.2650935	273.4778155	292.8385476	296.274403	248.6596428	313.2636916
NA12413	6.27236	30.1119	46	XY	EUROPEAN	216.5318185	238.1411473	177.8182375	274.9186	168.323189	147.4872399	114.0968631	287.5431665
NA12414	10.5103	31.8359	46	XX	EUROPEAN	285.5077794	221.575184	226.3297273	206.5081691	369.9904608	415.7604553	322.4674032	294.2397868
NA12489	9.63891	33.3701	46	XX	EUROPEAN	216.1390476	200.5611716	172.3887867	221.9550715	241.4916347	218.5239363	173.9733074	308.4879196
NA12546	7.65758	32.0915	46	XY	EUROPEAN	323.2145638	345.8069764	276.9882913	220.8970967	253.5100335	223.8148463	171.577105	215.3686843
NA12716	5.41572	34.9155	46	XY	EUROPEAN	310.0603429	317.5904389	254.0727118	263.1702153	306.0889369	306.9474282	237.5237359	303.0061597
NA12717	5.73457	33.9155	46	XX	EUROPEAN	209.1297108	225.58236	166.403642	200.3767292	214.7546209	187.0764049	144.8539262	234.3695458
NA12748	6.7157	35.1022	46	XY	EUROPEAN	188.7589195	88.60499814	119.2449534	159.1915429	230.4158557	225.6484768	166.6191863	303.1784733
NA12749	7.83931	31.9357	46	XX	EUROPEAN	211.65304	228.2779226	178.8915946	235.0244795	201.1913378	208.457085	161.0916101	254.2055256
NA12750	8.08091	36.4418	46	XY	EUROPEAN	165.1862442	155.7133705	131.6279148	179.9169353	193.3266857	192.0110779	139.6162283	230.3648308
NA12751	6.56366	38.7902	46	XX	EUROPEAN	309.091637	327.5184493	257.6865143	247.5563989	343.6722997	357.9313667	279.9097023	318.1279791
NA12760	8.13312	35.8413	46	XY	EUROPEAN	148.0926351	134.2196111	115.4546677	258.7725374	151.6247342	149.9344927	111.4650789	299.5092715
NA12761	5.65856	35.17	46	XX	EUROPEAN	273.9066549	296.2402084	217.6678637	216.293384	295.2588903	284.583162	217.2978865	262.6562364
NA12762	7.08593	36.1347	46	XY	EUROPEAN	182.9687068	172.0022888	136.968142	209.7230208	234.2652201	217.7299132	167.6526995	285.5731243
NA12763	6.76	34.1358	46	XX	EUROPEAN	258.6543563	289.8258772	211.0729783	287.915057	293.0437476	282.1993892	215.9019758	355.1645617
NA12775	8.64092	34.3733	46	XY	EUROPEAN	316.1397086	358.6740631	267.1945426	243.6389253	348.5475946	371.4425733	282.0049282	277.3722147
NA12776	5.16896	33.5572	46	XX	EUROPEAN	292.9316002	285.7157926	264.6799356	212.9734491	305.2159627	307.0938633	254.4485237	238.4454598
NA12777	8.27769	33.5441	46	XY	EUROPEAN	235.6629479	272.733709	210.5281385	248.0889361	211.1902304	196.2519651	150.0828263	286.3362726
NA12778	6.97013	30.2312	46	XX	EUROPEAN	189.4735353	174.3691719	166.032293	251.0749144	217.1556492	221.489656	177.6405391	310.7257261
NA12812	8.91022	37.7997	46	XY	EUROPEAN	90.56164022	46.4377648	6.983740768	150.5133923	324.1379493	336.8376748	248.2910358	272.6905196
NA12813	5.34518	56.0184	46	XX	EUROPEAN	190.5396947	162.2331905	142.7092571	219.8025693	220.0343532	214.555072	157.4657612	287.2180546
NA12814	7.30659	34.7383	46	XY	EUROPEAN	68.16331275	67.17956026	7.339493069	181.0829913	232.1208222	251.6486741	188.1966974	289.3276892
NA12815	7.93254	36.3952	46	XX	EUROPEAN	87.45905016	66.12045886	7.658749068	197.5199256	334.18162	364.2705807	275.3306297	331.529051
NA12827	6.714	48.3439	46	XY	EUROPEAN	224.7326739	93.1820381	137.157184	145.6694658	329.4190167	339.8527822	267.117051	256.9620046
NA12828	4.86503	32.668	46	XX	EUROPEAN	224.0734667	264.7216936	192.2427337	328.6653817	184.41837	177.4224996	136.737072	336.6238045
NA12829	6.64864	52.3918	46	XY	EUROPEAN	202.4069636	73.99243222	106.3275096	151.5739054	308.5168237	321.0142794	240.5872675	293.8362792
NA12830	6.87052	30.9922	46	XX	EUROPEAN	268.3228113	113.630502	136.7562669	171.0036937	269.9066217	236.5398945	184.4670595	271.0922039
NA12842	6.60281	33.1337	46	XY	EUROPEAN	206.3750392	103.9761907	146.8395022	188.2068718	229.0300749	226.4725223	172.7268612	340.73895
NA12843	6.97881	31.2335	46	XX	EUROPEAN	205.6026843	122.3777342	148.9805091	171.8081634	196.687796	169.7214091	127.1474539	257.6675526
NA12872	8.34274	43.0758	46	XY	EUROPEAN	38.20129217	15.29305567	3.477674401	130.2770755	257.255574	262.8036556	206.6272323	284.2513748
NA12873	8.16128	40.7796	46	XX	EUROPEAN	82.03327808	58.97507522	7.518428482	193.1181027	239.5562217	231.4095727	171.2910377	295.0067239
NA12874	9.8917	35.7525	46	XY	EUROPEAN	89.19773561	94.11029732	12.40299106	190.4326334	234.7553222	220.3883119	164.7455889	238.2229527
NA12889	6.7762	42.5201	46	XY	EUROPEAN	195.6014407	97.29538585	121.6522535	156.5188905	242.5499535	241.3039366	179.8380844	248.0114363
NA18488	6.10315	31.9707	46	XX	AFRICAN	236.0770738	91.63587916	104.8081728	166.4538086	267.6674968	258.0720855	192.0299941	273.7829656
NA18489	10.4443	59.5859	46	XX	AFRICAN	307.8035966	321.0979493	217.1276837	194.3810072	382.539586	429.2395383	324.0728651	NA
NA18499	8.93391	34.4009	46	XX	AFRICAN	224.9901084	224.671066	156.0690299	223.2916795	261.1790129	244.465349	196.470635	301.3543106
NA18502	4.80807	30.3443	46	XX	AFRICAN	222.7662788	249.4399709	191.3130771	258.8726216	204.0615024	212.8472444	158.9280359	294.1418627
NA18504	10.3856	32.0071	46	XY	AFRICAN	113.3339797	112.0702894	29.01196529	142.5201264	394.3676721	434.3188425	326.104104	245.8232989
NA18505	6.13629	38.1426	46	XX	AFRICAN	363.361193	370.7223538	335.6783985	347.5300963	274.9131797	273.4007792	204.6794573	322.4066989
NA18508	4.92331	47.1011	46	XX	AFRICAN	387.7052437	426.0092897	350.5040308	302.8953964	371.5719649	400.6876278	306.509756	311.1662515
NA18510	8.94419	30.9039	46	XY	AFRICAN	215.2875122	231.5797175	166.169696	222.161856	307.1860922	334.9782312	263.5199225	285.0692652
NA18511	4.52559	41.2145	46	XX	AFRICAN	384.5625463	404.7359106	358.3017168	266.6489456	404.6525306	435.9293808	329.6071366	302.3522673
NA18517	5.29574	33.8384	46	XX	AFRICAN	394.9706876	430.3555226	332.5918569	259.7425337	284.5960761	242.9303926	190.209545	239.8316901
NA18519	10.9918	30.6473	46	XY	AFRICAN	258.933462	289.2219713	184.5739551	267.3014399	281.1556669	247.934269	195.7910376	309.0100046
NA18523	5.21687	34.3496	46	XX	AFRICAN	277.5015776	262.102887	222.0923018	254.3148042	241.9426859	237.4266237	180.3588203	276.9722005
NA18856	9.01824	32.9684	46	XY	AFRICAN	570.4492535	447.7740399	444.5154117	254.8178208	507.5156608	562.010277	426.0317961	267.0766828
NA18858	4.67654	35.5685	46	XX	AFRICAN	275.6458761	312.5902407	246.3231363	271.6054078	274.7688894	297.7609634	227.6729878	299.7649629
NA18861	5.70457	32.7481	46	XX	AFRICAN	456.8315554	499.6452224	418.1723308	269.4374499	405.1360074	411.1198788	301.130549	283.8236707
NA18865	6.17469	33.9909	46	XY	AFRICAN	206.1217536	71.99825076	84.56780826	223.9641328	370.8310977	402.2594058	316.07695	403.9632484
NA18867	10.7184	33.3096	46	XX	AFRICAN	142.5785372	71.93237797	60.00833458	150.9252954	260.7018956	252.9067575	203.7506705	279.6178482
NA18870	7.88545	35.7811	46	XX	AFRICAN	210.9970765	97.20394084	139.43233	162.7917177	292.3007224	276.2476799	214.4802703	279.8007471
NA18873	6.87969	32.8032	46	XX	AFRICAN	153.2115947	74.53305762	32.62453202	153.7067143	226.1703232	228.2463355	174.066148	230.9550933
NA18874	5.83759	31.1329	46	XY	AFRICAN	268.946603	146.3772629	69.81191439	200.5002093	217.3082007	188.4716422	145.5484926	213.1178016
NA18876	5.9262	32.9562	46	XX	AFRICAN	190.66588	75.26439323	75.01603051	182.5874231	318.5119895	347.0010012	258.844972	275.1769052
NA18877	6.74615	33.2538	46	XY	AFRICAN	207.9898956	77.34158917	81.44892519	173.1100622	347.5207708	388.0301712	298.4023881	268.5131517
NA18878	7.55053	36.5668	46	XX	AFRICAN	175.4313936	61.62135444	89.50188486	178.3925999	242.3775779	216.8614682	169.1656548	250.8516735
NA18879	5.89307	41.4617	46	XY	AFRICAN	211.3832946	53.46450385	65.17825174	172.764909	328.6035563	309.7953849	246.8462863	238.9545728
NA18881	5.78803	56.8383	46	XX	AFRICAN	353.8050913	354.020764	271.5005508	174.8064754	358.9104894	318.7266153	254.0647181	NA
NA18907	5.13872	33.7449	46	XX	AFRICAN	446.9112394	486.2186306	399.959523	250.8455011	481.9959001	531.2049702	412.1784329	283.2116976
NA18908	6.16739	32.9556	46	XY	AFRICAN	141.7063978	64.69821242	38.57817759	148.4011768	241.1928526	269.3991368	209.0455036	267.9726161
NA18909	4.86372	33.1254	46	XX	AFRICAN	375.1846536	418.12377	327.9615877	321.9995605	394.1321828	436.2697949	329.7395151	354.3816243
NA18912	9.85984	34.7736	46	XX	AFRICAN	107.6040403	118.9448379	39.99794452	150.8775091	326.4091348	334.1496419	247.4649351	274.1126687
NA18916	6.32125	35.0924	46	XX	AFRICAN	326.9955609	378.6097092	293.1065849	380.2273912	279.6475433	259.5941982	202.09884	376.0297137
NA18924	5.24885	34.5861	46	XX	AFRICAN	142.5625909	178.8028909	104.3072927	167.9596562	383.5678854	413.1623733	306.8922679	273.9303309
NA18933	4.87672	31.3226	46	XX	AFRICAN	279.321432	283.0254082	152.9320254	183.3029896	296.2177579	259.4408848	192.274162	233.6954919
NA19092	7.08207	35.6659	46	XY	AFRICAN	203.5572787	91.05887831	90.02076135	185.6019894	309.6739463	303.9119437	227.108807	357.447013
NA19093	5.60062	36.5579	46	XX	AFRICAN	291.652439	115.3364117	138.5429946	139.9476109	400.9875313	406.1094744	312.091413	252.9355731
NA19095	7.7816	31.3648	46	XX	AFRICAN	64.90111067	23.56776299	4.556903465	133.2375929	312.941193	266.6970008	206.2479808	263.1085519
NA19096	6.77335	34.7434	46	XY	AFRICAN	125.4062893	63.75868257	10.82280801	156.1821009	496.5712168	548.00877	408.2567241	247.8282694
NA19098	7.65663	37.6555	46	XY	AFRICAN	263.1417883	314.4986763	192.2229493	211.5986056	356.6943328	349.4081908	270.8008126	256.4677534
NA19099	6.02616	38.4431	46	XX	AFRICAN	378.8127443	395.9414236	322.8866586	281.42039	352.412105	396.0425125	311.7686486	310.6071695
NA19102	12.4979	31.6455	46	XX	AFRICAN	286.9155122	293.9800893	200.9094861	236.7948229	365.0259148	404.4029967	297.0021014	347.8052511
NA19107	5.39407	33.3095	46	XY	AFRICAN	298.1192054	342.605531	259.7926983	279.8420494	210.2993295	180.2794731	136.9833431	257.3675715
NA19108	5.11102	33.0487	46	XX	AFRICAN	365.0921154	413.5836672	322.3153108	371.9575828	356.7836097	380.3400806	290.889102	398.1679728
NA19113	5.55236	33.184	46	XY	AFRICAN	47.51257061	20.85301376	4.468970552	133.452299	229.8933013	191.2106364	147.9118451	236.2890709
NA19114	5.46095	31.5755	46	XX	AFRICAN	358.6921689	371.0478736	306.4631612	258.3557382	266.1932893	227.3614339	178.8952405	248.5887492
NA19117	8.5481	31.7152	46	XY	AFRICAN	121.3707906	102.8060245	9.288613844	209.9794831	277.054144	243.7194615	191.2037971	273.689973
NA19118	7.61452	37.9397	46	XX	AFRICAN	135.831235	170.0129331	20.33483398	241.6989498	303.4123204	319.7470797	246.2938118	301.3917017
NA19119	10.9588	31.6465	46	XY	AFRICAN	369.1324119	313.9488981	270.0192235	218.4779536	301.6948543	326.7490866	250.3141474	316.517187
NA19121	7.38974	31.3724	46	XY	AFRICAN	60.69085721	24.75372163	4.343860542	137.9408623	230.8587518	198.218979	148.3450421	261.8907223
NA19129	5.33909	35.8143	46	XX	AFRICAN	280.2789394	310.6877406	241.2608391	240.8820434	298.3150537	311.3927147	242.7600149	266.464042
NA19131	9.74306	39.5769	46	XX	AFRICAN	225.7274267	177.4243462	168.5432161	171.9189381	264.9014781	263.3323727	202.6476724	256.2923372
NA19137	6.2239	32.7673	46	XX	AFRICAN	235.5325494	84.67257356	91.63600529	142.205752	353.1746378	379.2424641	287.5873203	259.6541457
NA19138	5.45807	33.7083	46	XY	AFRICAN	217.4319165	67.24105214	91.15432134	138.1016724	325.4536614	340.7429696	258.6013929	258.5941325
NA19144	5.04139	34.1577	46	XY	AFRICAN	229.0679137	188.3655507	157.2145777	191.3334967	234.5839525	234.2844464	172.6956635	245.9757812
NA19146	9.32147	33.7934	46	XY	AFRICAN	93.54969652	82.16836361	7.56962153	186.3360199	276.9736919	264.7560284	201.2187784	250.1329542
NA19147	4.81978	32.8296	46	XX	AFRICAN	333.8627132	379.2334206	281.6435605	228.5331154	298.7489003	294.8335501	223.2276157	264.8758619
NA19149	4.76935	32.7647	46	XX	AFRICAN	127.3100542	148.5707669	14.87833772	247.135917	287.8322686	277.5141781	212.7053404	328.289968
NA19152	11.3863	34.9691	46	XX	AFRICAN	354.5379853	315.5037529	290.976583	176.1294547	479.093513	480.5372576	367.0878957	262.5337869
NA19153	5.37429	35.5056	46	XY	AFRICAN	228.155238	280.800238	174.6202754	310.1451387	263.3789483	246.6796661	187.8734622	374.445414
NA19159	6.61125	35.2622	46	XX	AFRICAN	264.0076672	292.4314736	188.1590723	234.8788769	282.2786303	295.7422479	221.4465726	275.3715483
NA19171	9.28099	31.3041	46	XY	AFRICAN	265.2095193	216.8132967	183.1772975	175.0320897	309.4344037	325.9510766	238.4974066	239.1649329
NA19175	6.22959	37.996	46	XY	AFRICAN	245.6208581	84.90196925	113.6382972	169.7444	332.3266333	321.7589783	242.840299	314.7545327
NA19184	8.59548	30.5402	46	XY	AFRICAN	71.62064167	30.71678111	5.244616938	142.9840485	299.9271283	324.5199592	255.3091772	270.7559921
NA19185	6.92792	37.7059	46	XX	AFRICAN	108.0833935	121.4287128	15.35718272	217.8643962	262.4665618	273.2554839	213.3438003	245.3567398
NA19190	5.18994	39.3721	46	XX	AFRICAN	323.9808898	354.9051252	281.219693	303.7424245	322.7808174	343.8734309	257.9093656	328.4275997
NA19201	4.60792	31.7075	46	XX	AFRICAN	263.4040581	276.6477501	198.1848643	225.1047029	279.1981664	292.2861285	213.3667639	267.878588
NA19204	9.68549	34.5482	46	XX	AFRICAN	336.9953939	279.0673945	266.1562124	214.7798339	298.2497816	283.8967303	222.4065701	300.4495671
NA19206	7.32684	34.3789	46	XX	AFRICAN	289.6125516	371.2317198	228.8435396	244.6467513	352.433695	354.2226028	264.4094682	293.9526452
NA19207	4.70339	35.7753	46	XY	AFRICAN	294.1825306	290.7416433	209.5013738	207.940399	352.6694443	327.033805	255.1335698	271.6239906
NA19209	4.83644	38.2795	46	XX	AFRICAN	294.1690654	290.305387	208.596957	264.2678711	296.2768854	312.9542571	243.9507656	316.4030895
NA19210	5.94492	35.0316	46	XY	AFRICAN	420.2614484	139.701783	213.0917377	158.5296827	549.8836322	553.7489974	422.5891291	286.4816078
NA19214	8.49903	42.7804	46	XX	AFRICAN	166.9999907	228.1901469	26.0045362	236.6103753	450.9001705	444.310559	378.4084924	287.6529694
NA19222	6.07753	34.331	46	XX	AFRICAN	306.8385824	102.4815007	166.6093517	146.6423268	373.1421988	368.0345353	282.8733992	267.2641718
NA19223	4.55699	35.6356	46	XY	AFRICAN	309.4374682	311.9851867	212.2102528	213.8246286	359.2430429	366.807207	279.7560118	266.7042309
NA19225	6.35786	32.334	46	XX	AFRICAN	419.1889767	447.1630391	367.3353403	378.8061854	343.5145667	354.0732695	265.7136966	365.1461732
NA19238	4.38389	42.175	46	XX	AFRICAN	238.8919115	322.8264552	204.2432634	214.8173283	311.0258978	330.059088	241.1382731	233.2753629
NA19239	4.1764	32.6701	46	XY	AFRICAN	276.4086542	302.750609	227.1765157	248.5948197	331.968417	326.1345124	253.4064277	304.4270191
NA19256	5.75288	30.8736	46	XY	AFRICAN	372.3328501	411.7040641	323.7786987	373.5663954	335.5758474	358.6668733	257.7684494	367.1410831
NA19257	5.84579	37.118	46	XX	AFRICAN	320.9241475	337.2550661	297.193935	235.8071944	311.4564734	329.3059525	257.9442139	249.2192645
