# Supplementary material for: Thousands of high-quality sequencing samples fail to show meaningful correlation between 5S and 45S ribosomal DNA arrays in humans
Source: Sci Rep. 2021 Jan 11;11:449. doi: 10.1038/s41598-020-80049-y (PMC7801704; doi:10.1038/s41598-020-80049-y)
Supplement: Supplementary file 3 — Supplementary Information 3. [file 41598_2020_80049_MOESM3_ESM.txt]

Family	Individual	chr1.avg.depth	karyotypes	18S.CN	5.8S.CN	28S.CN	5S.CN
11000	fa	38.3254	46,XY	302.4980462	260.8461189	209.9902415	347.2931466
11000	mo	40.4363	46,XX	272.1356459	239.9012705	193.6832335	276.3632538
11000	p1	39.8955	46,XY	257.0283832	225.5005853	179.6279447	276.3024186
11000	s1	41.4642	46,XX	299.6522634	263.0070229	207.4661998	328.7372348
11003	fa	40.7984	46,XY	371.2370059	376.2007466	315.7944103	260.9095996
11003	mo	40.5263	46,XX	260.1547721	252.6331449	211.7318054	294.2307252
11003	p1	43.8867	46,XY	274.4157114	275.6071988	229.0268653	258.1819109
11003	s1	40.0557	46,XX	367.7250119	366.3902793	311.1758544	271.5466648
11004	mo	40.0803	46,XX	254.884182	226.7144567	189.1459562	222.7049859
11006	fa	41.1906	46,XY	211.9152729	185.2164898	152.4634261	302.0252997
11006	mo	37.6215	46,XX	245.5860941	235.7486161	186.017747	273.1546483
11006	p1	29.8683	46,XY	197.9660826	182.5286895	145.5328894	227.6968343
11006	s1	35.1406	46,XY	178.6949647	143.8603092	115.3433161	243.5616019
11008	fa	43.4809	46,XY	286.6661787	280.1423328	240.9520808	283.0618759
11008	mo	41.8214	46,XX	220.1004831	209.3610138	173.5894383	215.3302669
11008	p1	42.3973	46,XY	268.1284926	269.6721119	226.9056442	230.3008029
11008	s1	41.8212	46,XY	215.027719	201.9386931	168.6179896	278.0034533
11009	fa	41.3738	46,XY	216.1031111	188.1811847	148.1941067	251.2990915
11009	mo	42.4455	46,XX	192.4767623	168.6696473	132.2568156	275.4669065
11009	p1	41.1267	46,XY	221.8736498	197.0558002	153.6687035	232.040246
11009	s1	42.7284	46,XY	189.6582391	162.5093458	128.3107566	231.948426
11010	fa	38.8185	46,XY	266.1926659	230.7678992	180.8483069	300.3618131
11010	mo	42.3968	46,XX	173.6967461	137.9971352	114.0608096	249.8802733
11010	p1	37.0558	46,XY	221.3427988	173.9801737	144.6152379	236.2780206
11010	s1	36.4115	46,XY	232.8618232	194.535201	154.3772343	240.7844311
11012	fa	35.2683	46,XY	264.8902155	200.9590504	163.9530872	264.1629597
11012	mo	38.2754	46,XX	204.7293184	177.979144	149.9002841	234.128759
11012	p1	53.0326	46,XY	240.2619755	191.8754889	160.1274185	250.4054655
11012	s1	32.5444	46,XX	211.5980333	169.3823165	140.105415	228.1353759
11013	fa	42.0072	46,XY	101.3504417	82.05432904	62.41374495	282.1663079
11013	mo	34.6527	46,XX	198.4239075	164.5312553	131.7082555	207.8900176
11013	p1	41.1747	46,XY	154.3038272	121.0547959	97.92323927	235.3681964
11013	s1	39.3858	46,XY	174.6076522	143.1184436	116.679277	250.3503276
11014	fa	42.0735	46,XY	151.2064888	121.1333306	92.41383134	266.1959045
11014	mo	37.9736	46,XX	186.3181898	147.6273694	121.6782186	187.4995538
11014	p1	40.0833	46,XY	167.3258543	136.5417664	105.0562204	209.3141034
11014	s1	41.3134	46,XY	147.4441874	120.0238266	95.56286016	245.6715964
11017	fa	32.1544	46,XY	288.3874101	279.3377051	226.6113917	248.3901025
11017	mo	35.5455	46,XX	368.205491	365.6624903	297.5911626	265.4444408
11017	p1	37.6805	46,XY	320.2605939	302.0428973	253.9663752	263.8857528
11017	s1	36.8578	46,XX	352.9821321	348.4422643	287.9450211	249.2422407
11018	fa	37.4582	46,XY	333.8069341	324.5749564	273.906559	254.3774303
11018	mo	37.3133	46,XX	197.9377419	193.0661803	155.8861496	241.3368525
11018	p1	41.7048	46,XY	242.3589378	225.6122712	193.9407454	270.231494
11018	s1	39.6321	46,XY	279.3501853	270.3062051	228.825119	279.4981636
11022	fa	39.542	46,XY	319.3763419	333.1658639	286.3038458	288.8053753
11022	mo	42.1146	46,XX	276.7509408	278.5328451	234.9649132	265.4861492
11022	p1	44.6102	46,XX	233.9791162	245.0940428	203.0838986	262.9980742
11022	s1	38.8701	46,XY	227.5588301	234.9355457	198.1017114	280.1677577
11023	fa	34.1462	46,XY	305.4250092	274.2329378	220.8710389	288.7576131
11023	mo	29.4347	46,XX	289.4191385	242.0781192	204.4663838	237.1145856
11023	p1	36.6427	46,XY	247.0614884	195.8078945	161.4939219	246.7714415
11023	s1	35.0043	46,XX	247.1513106	204.4480395	166.0984508	282.6738902
11024	fa	38.1656	46,XY	151.0195496	138.8815272	116.6436092	222.1631976
11024	mo	37.3429	46,XX	222.9300663	212.0801517	178.2632486	252.059598
11024	p1	44.0055	46,XY	209.0903214	186.823636	185.1120125	217.4938501
11024	s1	38.6295	46,XX	154.9057335	149.4532865	121.6486537	218.5639609
11026	fa	39.4784	46,XY	238.3588896	199.9534116	157.1585137	239.4095032
11026	mo	36.9969	46,XX	342.8048631	295.6054178	237.1580682	223.8074492
11026	p1	35.8919	46,XY	324.7408334	285.262099	226.6355362	254.3351076
11026	s1	39.1168	46,XY	315.5072624	264.3433901	208.3307769	208.7194765
11027	fa	42.802	46,XY	267.4315896	231.3827231	195.102098	248.5822667
11027	mo	38.2056	46,XX	259.4053733	239.1497548	193.1517893	244.7890898
11027	p1	38.6812	46,XY	235.6473982	186.2864502	141.6383153	209.2331269
11027	s1	45.8743	46,XY	288.8816043	278.5372341	237.7595588	230.3816089
11028	fa	41.7537	46,XY	233.5195072	226.5290681	190.462961	209.3372158
11028	mo	41.4441	46,XX	195.5900881	191.4143058	161.3062736	274.3121417
11028	p1	43.3551	46,XY	199.6815552	189.9407011	161.662488	213.0360291
11028	s1	42.8091	46,XY	234.0354803	226.2985427	194.6913156	263.7913299
11029	fa	44.3953	46,XY	218.8359951	200.324614	161.5182989	222.4302911
11029	mo	41.4967	46,XX	238.509535	218.2727476	178.482305	258.1907988
11029	p1	40.4605	46,XX	220.7989146	199.6929143	166.005528	264.9266845
11029	s1	43.6619	46,XY	244.7509078	216.4114779	180.0251478	225.4909575
11030	fa	40.366	46,XY	170.9490917	141.8359589	112.8885696	232.8325983
11030	mo	34.6497	46,XX	274.2946573	254.3781732	204.2974879	278.0353935
11030	p1	32.128	46,XY	190.2935671	165.8533065	134.7364708	284.6650588
11030	s1	31.9128	46,XX	218.5154978	207.4282994	167.2954635	329.3118893
11031	fa	40.8197	46,XY	187.4889178	149.0759528	113.3225705	214.8674891
11031	mo	41.3404	46,XX	246.4924517	202.5698462	155.2842578	213.4797642
11031	p1	35.5145	46,XY	187.9875194	153.4620335	119.0773721	213.8407209
11031	s1	40.6878	46,XY	207.2670771	171.6856049	135.9545941	219.7478815
11033	fa	34.5801	46,XY	258.0623159	233.2227565	189.1401895	240.9989733
11033	mo	38.5045	46,XX	336.6528141	303.509235	245.2871742	225.0843494
11033	p1	34.5689	46,XY	296.4412602	275.350402	220.0444137	242.6257643
11033	s1	39.2237	46,XX	344.1531171	320.0240839	262.691009	245.7333257
11037	fa	45.1024	46,XY	308.1108307	273.7089366	214.3111379	289.6168102
11037	mo	42.2857	46,XX	203.6989272	183.5057428	141.8167371	260.3689734
11037	p1	42.8931	46,XY	273.2102478	237.2572894	192.5936806	292.5019187
11037	s1	48.068	46,XX	218.861211	192.0674745	150.5703032	260.0802444
11041	fa	36.0455	46,XY	261.2516078	270.0125911	225.5195979	287.8357027
11041	mo	41.5633	46,XX	245.6422721	255.6991538	215.8084977	249.7465134
11041	p1	40.7916	46,XY	249.8458945	256.7535605	217.2138381	254.5263532
11041	s1	43.7492	46,XY	306.6113209	309.2585759	268.5929496	249.0482377
11042	fa	38.4486	46,XY	211.7158833	200.3841608	169.2481217	258.7135436
11042	mo	39.7707	46,XX	290.366422	281.8597098	241.8705228	256.5385827
11042	p1	45.0969	46,XY	260.1125348	256.9931051	215.9566031	262.87728
11042	s1	41.6038	46,XY	278.2484557	270.010245	222.7639463	262.3123388
11043	fa	41.1397	46,XY	255.5769395	192.5277781	165.2925682	201.4984742
11043	mo	31.8303	46,XX	247.1243243	219.2905126	179.8759882	199.9557935
11043	p1	31.9664	46,XX	279.6863431	225.4596626	185.5921634	196.6760346
11043	s1	34.1857	46,XY	327.5947303	291.0050165	237.8370683	211.1549373
11045	fa	41.8642	46,XY	256.5737592	241.5975134	206.0517897	315.298884
11045	mo	44.5357	46,XX	242.7308027	236.6582057	203.3986218	261.9360228
11045	p1	43.4674	46,XX	232.2831554	220.9055771	188.0827164	209.7511892
11045	s1	43.5017	46,XY	251.1732201	241.8770689	203.6511983	248.763718
11046	fa	39.0705	46,XY	215.8813709	204.5806955	174.3368185	302.5101583
11046	mo	41.594	46,XX	293.1888385	282.7764233	243.954737	237.7333508
11046	p1	57.5357	46,XY	249.3361692	241.6264424	210.7457921	253.0460535
11046	s1	52.7796	46,XY	241.5022679	237.7033049	203.4086403	318.1226919
11047	fa	33.7829	46,XY	309.1474252	305.9585059	260.6028494	237.1222626
11047	mo	37.7306	46,XX	282.1207776	271.2066548	234.1842784	253.406129
11047	p1	38.2787	46,XY	272.1628838	265.5705202	230.4891929	249.9227771
11047	s1	37.3961	46,XX	222.2995962	216.0753607	183.1100034	243.24276
11048	fa	38.8955	46,XY	251.7931558	220.8170562	169.5539758	229.5485328
11048	mo	40.4223	46,XX	181.9454898	158.9114642	123.0962447	226.6358049
11048	p1	41.0149	46,XY	233.6405752	207.4683345	162.3449039	233.4211177
11048	s1	37.607	46,XY	219.3940416	194.0287916	143.2142952	233.6577044
11051	fa	43.3874	46,XY	300.4733775	261.8609313	201.7238492	286.4466078
11051	mo	41.9923	46,XX	243.7778617	205.6573581	161.0038031	263.5843333
11051	p1	40.3329	46,XY	270.6217163	229.548184	181.7224482	235.139129
11051	s1	37.1291	46,XX	245.5230069	202.6550946	158.6003072	271.9392471
11054	fa	47.4276	46,XY	177.6166417	155.0861325	123.0165558	273.2303798
11054	mo	41.1448	46,XX	237.4067968	211.2720252	171.7398067	217.5111933
11054	p1	35.9934	46,XY	207.9693538	187.571897	148.8858143	278.169455
11054	s1	40.1922	46,XY	247.0086407	216.3752849	173.0466774	218.7318447
11055	fa	39.3755	46,XY	251.4828274	225.5880766	183.1753248	221.8764427
11055	mo	40.147	46,XX	228.8426241	202.5483101	169.8335285	260.5015411
11055	p1	41.0318	46,XY	197.4224869	173.1987398	141.7856394	264.6987488
11055	s1	39.9559	46,XX	282.7515611	253.233808	208.2667808	277.3717113
11056	fa	37.37	46,XY	197.6641784	188.5645184	156.6912853	216.1814953
11056	mo	38.5483	46,XX	169.6331347	163.9230631	135.8401451	233.3123222
11056	p1	41.0639	46,XY	165.136909	157.6249277	130.2060123	237.2331661
11056	s1	39.3653	46,XX	210.5675601	192.4330492	164.9718576	218.7608573
11057	fa	43.8132	46,XY	207.1973586	178.1697003	148.2098241	245.4837754
11057	mo	34.9804	46,XX	223.2331879	181.4561195	153.9576449	221.1294996
11057	p1	40.0432	46,XY	208.6400136	168.5626975	138.2959737	222.7670562
11057	s1	35.0531	46,XY	173.5778399	152.6900943	127.625802	222.7473025
11060	fa	41.1365	46,XY	239.0807392	210.5129102	177.3126056	223.0337157
11060	mo	42.1171	46,XX	317.0418372	283.7838519	238.7141249	244.1231787
11060	p1	31.1039	46,XY	306.3509832	272.0555063	224.43745	231.7064808
11060	s1	39.0487	46,XY	340.3159785	302.6687613	255.9100132	230.4382489
11062	fa	42.3164	46,XY	234.0040007	230.9771393	189.3571602	233.6678799
11062	mo	38.7234	46,XX	309.9585336	297.5325343	250.3156575	296.3219924
11062	p1	46.9718	46,XY	293.2836738	278.7512052	235.7479737	279.2324243
11062	s1	44.0506	46,XX	284.5912153	277.1664931	230.4860018	260.7566662
11063	fa	33.8005	46,XY	220.9559234	187.8065536	137.8541738	228.4522907
11063	mo	34.3748	46,XX	195.7398222	166.6170204	133.6965839	227.0472113
11063	p1	35.1385	46,XY	199.7769418	171.5477307	132.5435064	220.8152227
11063	s1	35.3159	46,XY	202.2539227	169.6314662	130.037745	212.0270365
11064	fa	33.0131	46,XY	386.9759538	361.1887941	297.4088064	266.3385492
11064	mo	34.3921	46,XX	212.4158625	176.3656766	138.5071959	241.0607895
11064	p1	34.4659	46,XY	182.8918158	148.8586624	122.3990476	240.9958973
11064	s1	37.5089	46,XX	275.8885454	221.4424762	191.1048667	236.3306877
11066	fa	39.542	46,XY	213.5607883	185.7731213	151.0043329	226.4482038
11066	mo	37.5133	46,XX	163.7762129	140.3048882	109.4331877	262.0450228
11066	p1	46.7655	46,XY	154.8478671	135.2149534	104.0455036	247.3443419
11066	s1	38.2398	46,XY	200.0147526	167.9925104	135.910927	279.3413846
11067	fa	40.128	46,XY	227.6755761	200.6182128	160.6512493	241.3848
11067	mo	40.4339	46,XX	238.3327885	209.5301472	168.4602936	252.5995954
11067	p1	42.598	46,XY	216.0018845	192.0608395	153.4563438	242.188261
11067	s1	34.8611	46,XX	193.7135938	159.3039105	130.1173323	228.9954436
11069	fa	38.7048	46,XY	264.4757953	229.6087768	185.1754821	244.6801823
11069	mo	38.2957	46,XX	201.627931	174.1280793	135.7280321	219.8537837
11069	p1	37.059	46,XY	226.4699998	196.9843921	156.7752323	209.2704976
11069	s1	38.5252	46,XX	196.5361141	165.6946721	136.2164678	258.1639597
11071	fa	34.5878	46,XY	223.689198	203.7040563	160.4322912	261.0417403
11071	mo	42.845	46,XX	221.9210386	196.8841915	154.4304664	221.7318047
11071	p1	41.8838	46,XX	222.7713423	200.5954722	160.0117468	220.0535216
11071	s1	38.0909	46,XX	241.0267055	212.4428703	165.9488224	269.1940327
11073	fa	43.3444	46,XY	394.6696053	424.8126265	357.1075694	324.4378047
11073	mo	41.3774	46,XX	393.2838233	419.4070802	353.9906647	258.7432746
11073	p1	49.2677	46,XY	363.4043511	370.0302917	324.868017	311.5547667
11073	s1	38.2286	46,XX	516.9123243	569.6818646	473.3770005	345.6390639
11074	fa	37.8581	46,XY	281.6457353	276.8450617	232.5156307	231.4159174
11074	mo	38.8389	46,XX	234.9890764	227.0643591	192.928739	263.4174238
11074	p1	42.4959	46,XY	211.9084754	203.1220307	169.943924	270.1619888
11074	s1	41.3695	46,XY	215.0658218	205.5796206	173.2762865	219.694331
11075	fa	44.3904	46,XY	299.4887992	284.5182512	245.6887075	225.6557817
11075	mo	44.6734	46,XX	149.142983	144.1021958	115.6167503	259.8923012
11075	p1	43.4561	46,XY	182.7188421	174.508055	144.7778333	225.9196471
11075	s1	41.5665	46,XY	173.0929707	162.983098	134.5445651	252.6710907
11077	fa	40.2736	46,XY	248.6339987	253.9095959	215.6565757	250.8427069
11077	mo	40.8275	46,XX	199.5656241	201.7907407	164.0374747	217.0964211
11077	p1	48.5103	46,XY	214.604975	211.9023354	180.3042515	245.5020928
11077	s1	44.8367	46,XY	282.0169714	307.154971	251.8248071	251.8843082
11078	fa	37.684	46,XY	374.2784826	382.9028792	326.8221704	270.2269239
11078	mo	41.3545	46,XX	248.9854543	254.6453827	213.8843415	270.3140524
11078	p1	42.0157	46,XY	340.3478157	344.1070383	293.1262997	238.5503395
11078	s1	43.1375	46,XY	255.6885661	260.4661807	214.5251811	238.4656023
11079	fa	37.2288	46,XY	246.7420477	233.2115113	212.0054008	237.2776448
11079	mo	36.2834	46,XX	333.6177483	303.9552153	276.8698634	229.4519676
11079	p1	39.0002	46,XY	389.2208158	380.8174166	339.7888557	256.380122
11079	s1	38.9571	46,XX	281.8056537	257.3874867	237.0137065	247.2531185
11083	fa	41.2984	46,XY	180.6732765	161.4800148	147.9235677	207.5236981
11083	mo	41.26	46,XX	276.3730422	245.6201314	225.8326062	217.7213238
11083	p1	43.1592	46,XY	213.593969	196.0253981	173.4633635	235.9618719
11083	s1	38.6231	46,XX	222.216667	205.98214	189.3878707	192.9695608
11085	fa	39.6936	46,XY	204.4696861	179.5087953	143.5564759	230.3841642
11085	mo	38.0278	46,XX	349.2880253	307.6440257	255.9082215	236.6883053
11085	p1	41.1317	46,XY	307.2953296	267.3876421	222.892157	215.7582627
11085	s1	37.1548	46,XX	252.9309807	218.3393986	181.021205	222.4116711
11086	fa	32.4264	46,XY	240.4011801	204.0069262	163.4421336	253.2540061
11086	mo	34.9398	46,XX	168.8583181	145.2748044	116.5898679	250.5319776
11086	p1	40.9836	46,XX	220.9945374	187.595467	156.3218783	261.0552384
11086	s1	40.3355	46,XY	203.5815973	172.2409974	145.8148116	225.9441496
11090	fa	41.7162	46,XY	294.9149498	296.4688572	245.3761368	236.8214089
11090	mo	42.2867	46,XX	235.6267068	233.4636574	196.4140025	293.4947778
11090	p1	47.3674	46,XY	269.5092346	269.5387613	224.567811	219.9458797
11090	s1	43.3266	46,XY	275.3673501	265.1455111	225.7893919	304.7138451
11092	fa	37.9104	46,XY	382.4436856	386.2204224	329.859001	270.5313162
11092	mo	38.9043	46,XX	293.1134196	294.9214709	249.8390495	266.4824724
11092	p1	43.7099	46,XY	385.1809473	397.7327761	336.1551198	239.4839197
11092	s1	41.0389	46,XX	330.3098212	341.7953322	284.5557101	282.9043332
11094	fa	39.9364	46,XY	325.7798865	347.4548417	282.4277268	259.2831279
11094	mo	42.5927	46,XX	350.5038058	362.5758123	304.9328484	308.3376701
11094	p1	41.0156	46,XY	272.5507973	294.5710015	240.9260542	283.3277948
11094	s1	32.4953	46,XY	372.5480937	388.6670842	328.1963853	258.7585902
11096	fa	44.2389	46,XY	263.5254462	214.5000985	174.6131421	214.8937057
11096	mo	41.7213	46,XX	289.0388329	237.0818516	189.415798	239.4870424
11096	p1	40.0608	46,XY	275.4890152	223.8233236	184.6902708	221.1343304
11096	s1	38.3955	46,XY	282.4142017	222.9320099	179.3612967	230.2497355
11098	fa	39.9151	46,XY	177.2031827	142.5174615	110.2436588	222.2665955
11098	mo	40.0667	46,XX	198.9117629	163.3683476	127.4977309	268.410071
11098	p1	34.0698	46,XY	204.3826457	164.2123385	134.3790297	219.5808129
11098	s1	33.7931	46,XX	275.2359465	238.102728	192.656489	264.5591179
11099	fa	37.54	46,XY	236.2304117	203.7965448	162.0960753	246.8516227
11099	mo	35.024	46,XX	200.3745215	161.3499606	126.1670093	248.960807
11099	p1	39.7341	46,XY	204.4924671	166.8173579	129.9956461	238.7176608
11099	s1	33.7059	46,XX	174.5496107	143.0111189	113.6720871	226.7670773
11101	fa	38.5133	46,XY	196.8860377	175.218484	140.351688	241.3396184
11101	mo	39.1601	46,XX	266.6803095	243.444529	192.8141144	206.6705567
11101	p1	37.3094	46,XY	223.296967	195.1291864	160.328675	227.8434518
11101	s1	37.8687	46,XX	216.206943	196.8371809	154.4807893	225.2148883
11106	fa	40.3107	46,XY	209.1832724	185.2805783	172.0148745	211.254945
11106	mo	38.3001	46,XX	174.9614591	150.2171329	141.1662111	225.8451691
11106	p1	46.3624	46,XY	187.1180392	158.8842419	147.943736	231.3621411
11106	s1	38.983	46,XY	219.9933304	189.2824097	173.2216607	225.7635931
11107	fa	36.2544	46,XY	206.2459767	207.316457	168.1257999	242.1056946
11107	mo	41.1765	46,XX	248.0053696	255.0378706	209.9558405	262.8942751
11107	p1	41.1134	46,XY	315.9897695	318.9573322	274.8391845	266.8601704
11107	s1	43.9388	46,XY	129.8225777	120.1907703	101.373122	233.5810885
11108	fa	39.4741	46,XY	294.6153518	258.0045351	218.7658912	209.182039
11108	mo	40.3078	46,XX	246.9168712	218.629588	179.1223204	209.937014
11108	p1	43.438	46,XY	304.6295076	270.6166166	222.4979665	200.9302515
11108	s1	49.4434	46,XY	298.5372476	267.5211023	221.9401038	217.3417625
11109	fa	42.2251	46,XY	273.8957601	219.8177867	179.6024955	216.3882745
11109	mo	37.7622	46,XX	234.1807233	206.8086015	172.9941582	248.0945242
11109	p1	42.1163	46,XX	252.7492223	212.2646706	178.8664563	214.8374151
11109	s1	35.3506	46,XX	203.6537643	168.8970333	139.2985315	221.7178635
11110	fa	37.7948	46,XY	217.8374839	172.1335102	139.4133585	212.6942208
11110	mo	38.8846	46,XX	247.5356346	208.5512805	165.4211007	202.3911992
11110	p1	38.883	46,XY	253.1539801	210.4182874	166.2904954	203.5313399
11110	s1	37.1959	46,XY	212.5892444	176.6335695	142.0043607	202.5520941
11114	fa	35.7564	46,XY	248.8233599	241.9747653	201.9782006	243.5814299
11114	mo	45.568	46,XX	207.4728787	203.935296	171.409176	269.3609478
11114	p1	38.6088	46,XX	174.7857733	171.6848949	144.5704951	239.0775126
11114	s1	41.6129	46,XX	219.6500571	207.3441429	176.536763	231.9048037
11115	fa	42.5106	46,XY	228.3282855	193.6034178	162.2867395	231.7141086
11115	mo	36.5603	46,XX	215.598095	175.495431	145.7457041	242.9983044
11115	p1	36.169	46,XX	284.4802322	234.332177	194.3013815	240.7065637
11115	s1	34.5139	46,XX	204.3532486	168.2111904	144.1262796	261.5417686
11117	fa	36.3759	46,XY	223.8935953	193.0050524	150.4202874	256.0350158
11117	mo	35.3463	46,XX	157.3358846	131.6075732	100.7256771	252.8259764
11117	p1	36.8634	46,XX	154.6733673	136.7227031	106.4879167	233.8385131
11117	s1	38.9666	46,XX	171.4023168	146.9066387	116.4587108	279.8013963
11118	fa	43.241	46,XY	212.2055297	184.5383826	149.872883	214.5799795
11118	mo	42.3871	46,XX	193.3327308	171.9105532	139.9315672	247.709857
11118	p1	38.5612	46,XX	177.7609582	153.4106988	124.2245228	265.6519896
11118	s1	36.4951	46,XY	126.0142717	94.76204526	76.54013827	194.0813021
11121	fa	37.7246	46,XY	461.6301774	466.4399662	396.5428394	230.1935257
11121	mo	43.1233	46,XX	245.8088704	238.9993226	202.8822779	254.5424571
11121	p1	45.6995	46,XY	334.561119	333.2724028	286.8228318	248.7478614
11121	s1	45.7064	46,XX	298.6226332	291.2806202	250.6419232	255.8404392
11124	fa	37.177	46,XY	224.2222435	208.268793	173.8291596	191.4724669
11124	mo	38.0229	46,XX	218.7150194	196.1116192	169.3340943	212.8336797
11124	p1	29.7477	46,XY	204.9157553	180.3293083	145.8125054	186.567101
11124	s1	30.3479	46,XY	213.5704214	196.2299073	162.3453353	190.1164945
11131	fa	43.5048	46,XY	202.8514967	211.6154223	186.4140662	206.9276748
11131	mo	42.6687	46,XX	279.3649192	309.845853	266.1532536	279.8633415
11131	p1	42.6954	46,XY	174.0781895	186.2925373	157.9364522	226.9815042
11131	s1	44.5622	46,XY	200.3315319	215.77955	186.0560445	246.4763618
11132	fa	37.7534	46,XY	208.2720844	204.2449865	172.3574565	268.3070698
11132	mo	39.4482	46,XX	371.3005392	363.2540838	312.8661554	299.029031
11132	p1	43.9745	46,XY	299.4252546	303.739001	258.7181207	292.3670357
11132	s1	42.0938	46,XY	243.4613599	245.3307722	200.9912782	293.3886458
11135	fa	41.0348	46,XY	316.2693197	268.7835133	222.3368133	229.2295425
11135	mo	43.4282	46,XX	201.1999513	170.877551	139.9907587	231.682685
11135	p1	41.0583	46,XY	199.7069432	173.0002348	145.5515694	237.1864172
11135	s1	40.4824	46,XX	201.2361949	173.5249641	141.1102109	220.3473629
11142	fa	37.343	46,XY	176.821765	144.250809	121.8546983	218.4581929
11142	mo	37.8162	46,XX	270.0346084	222.7764955	181.6496634	243.1038672
11142	p1	44.3383	46,XY	255.5690351	214.1878718	171.7267765	224.4927771
11142	s1	37.9436	46,XX	218.9574654	187.2633556	154.050749	248.5912323
11144	fa	45.4804	46,XY	216.9277012	189.8227931	146.0255407	250.0303282
11144	mo	40.1438	46,XX	240.2229502	208.266727	160.1092406	219.6844081
11144	p1	41.349	46,XY	203.0764202	183.3622853	130.5874386	258.7534971
11144	s1	41.3963	46,XX	227.7223343	194.3402708	151.0737272	245.6288115
11146	fa	41.9496	46,XY	208.0499884	210.123091	175.4092212	283.7598349
11146	mo	41.1261	46,XX	296.0760969	306.3097362	257.9257455	260.1856604
11146	p1	43.0943	46,XY	276.4121058	280.933898	239.5001968	284.5840496
11146	s1	43.5379	46,XY	222.5395218	231.6578909	193.9718422	310.2308942
11150	fa	41.5672	46,XY	269.4224757	243.5937362	192.6039441	223.8702909
11150	mo	42.4575	46,XX	267.0171998	240.095772	194.0272822	233.143401
11150	p1	42.5535	46,XY	339.3918324	299.4836248	244.3313319	230.2596819
11150	s1	46.9153	46,XY	335.4541275	301.3441176	244.8757655	239.6516825
11152	fa	43.8579	46,XY	248.7791488	228.6691574	192.0882365	273.357275
11152	mo	40.4103	46,XX	259.7413924	242.8585598	197.9633905	242.0919484
11152	p1	39.6932	46,XY	248.1920815	227.1755576	183.211902	212.9119604
11152	s1	40.236	46,XX	271.0076069	255.1520867	209.8031613	295.2318921
11154	fa	42.855	46,XY	240.5661433	234.8369224	205.3688018	274.0083561
11154	mo	43.8878	46,XX	171.8473015	164.4668717	139.7815946	231.1903996
11154	p1	42.6994	46,XY	166.2341052	163.5308409	139.0973487	267.7584221
11154	s1	41.6164	46,XX	224.4819599	224.0002211	190.0539211	252.5863732
11156	fa	38.4405	46,XY	234.5620572	210.9096224	168.031113	250.1074699
11156	mo	36.846	46,XX	262.811291	255.0956624	204.43196	273.431791
11156	p1	44.7767	46,XY	229.6858056	188.896867	148.2659508	255.7881021
11156	s1	40.4993	46,XY	209.8922612	175.702337	131.6384892	228.7367358
11158	fa	42.102	46,XY	510.4367227	455.9457817	371.0069196	242.0591314
11158	mo	38.5243	46,XX	244.4151909	213.1203449	173.7235978	252.3773607
11158	p1	43.0582	46,XY	590.657809	531.4106486	432.3977006	233.9940741
11158	s1	39.4085	46,XY	382.2863349	328.4100258	270.305983	235.1774804
11159	fa	46.4166	46,XY	213.400616	178.3011629	139.1688893	240.0852744
11159	mo	44.8035	46,XX	197.7490213	159.433063	118.685073	208.3573939
11159	p1	48.0782	46,XY	196.3355964	161.196646	126.6144184	207.2525714
11159	s1	40.4064	46,XX	228.7169257	190.8231792	149.0795188	227.1041917
11164	fa	38.6325	46,XY	304.0532694	327.4187891	269.7335145	266.0206127
11164	mo	37.2073	46,XX	286.9003182	301.5982361	254.0748724	284.2228619
11164	p1	41.4749	46,XY	239.8166702	260.6452498	215.7282276	301.240844
11164	s1	35.8696	46,XX	217.3314758	223.9147491	186.3275122	249.1008754
11167	fa	43.2698	46,XY	400.5769095	421.741611	353.6087525	260.4578408
11167	mo	41.4519	46,XX	266.5768575	270.8363556	231.1070582	272.5756084
11167	p1	44.393	46,XY	314.9803829	332.4380774	279.2512333	325.0035884
11167	s1	42.5726	46,XY	288.8200554	300.0832658	245.7976884	209.7414691
11168	fa	41.7399	46,XY	168.9988022	168.4697574	136.2485296	300.135358
11168	mo	44.0327	46,XX	238.1090919	244.5469774	203.3214709	290.3856182
11168	p1	43.5413	46,XY	201.9707488	207.6265801	170.4230237	318.2357139
11168	s1	37.8619	46,XY	205.9184053	201.8308811	171.5161328	274.2166569
11169	fa	42.1266	46,XY	262.4933349	267.4368171	224.3396492	288.9617299
11169	mo	40.6427	46,XX	241.6330778	246.1406762	196.7859747	247.9161933
11169	p1	43.4038	46,XY	267.2496021	277.9009075	225.1772118	274.8812906
11169	s1	40.0474	46,XX	294.1765733	301.17909	248.0036157	278.3800369
11172	fa	32.8543	46,XY	316.7197871	287.9744037	232.1561155	264.4339824
11172	mo	38.3518	46,XX	210.9895125	188.8890657	152.1686075	249.8961442
11172	p1	40.3127	46,XY	250.5063221	220.4378734	182.3759427	255.7861356
11172	s1	44.0688	46,XX	268.3997561	259.6922276	225.6721308	271.2231633
11176	fa	30.4344	46,XY	253.3614413	212.8608743	167.6791175	222.0152468
11176	mo	36.7349	46,XX	312.3522206	285.0363943	233.125629	237.9035641
11176	p1	38.3367	46,XY	217.1665343	198.3328443	155.0176898	223.3899386
11176	s1	30.244	46,XX	321.67087	276.2270266	228.6871225	232.7182442
11178	fa	36.2707	46,XY	373.4907904	367.3662369	306.6421842	276.7418283
11178	mo	38.6921	46,XX	305.8065225	299.181039	249.7567548	344.4788877
11178	p1	40.0221	46,XY	338.3689132	335.8760527	283.1973667	291.2060509
11178	s1	39.5457	46,XY	280.7353482	286.8932627	236.4592526	259.1319339
11181	fa	68.8615	46,XY	127.9987541	96.51071515	75.33682344	234.734675
11181	mo	37.853	46,XX	275.9566272	243.2261846	201.363168	284.2963852
11181	p1	33.2401	46,XY	111.3022088	77.56976519	62.59788629	192.3739377
11181	s1	41.501	46,XX	114.398739	92.80031161	73.22120751	255.3362748
11184	fa	45.2135	46,XY	212.6500972	217.9627738	179.3215153	218.990397
11184	mo	42.7304	46,XX	265.9398751	290.5205034	232.4883455	254.6836805
11184	p1	41.5977	46,XY	234.9644165	242.811379	207.4548994	242.7623491
11184	s1	40.4009	46,XX	206.1408499	214.4569744	178.0671553	243.2541342
11187	fa	38.5382	46,XY	143.0893736	124.9227873	96.71131501	253.0928741
11187	mo	36.6433	46,XX	167.6629599	144.0198633	114.6144952	273.7904823
11187	p1	42.9456	46,XY	123.7054994	104.7344862	81.84509396	253.8029277
11187	s1	43.6441	46,XX	160.7094817	132.0629982	104.3846324	252.4133931
11189	fa	37.6975	46,XY	172.8781978	168.7148323	135.9695824	334.969272
11189	mo	36.3517	46,XX	407.9938206	414.5745715	339.3079278	264.4818161
11189	p1	40.7075	46,XY	309.9105266	321.6179119	263.4530082	327.092648
11189	s1	38.3105	46,XX	357.2296963	356.6750961	288.3769899	327.7018439
11190	fa	43.0774	46,XY	208.8466902	195.2696079	161.3405947	270.6826733
11190	mo	39.1509	46,XX	303.6318979	275.8352286	227.4049043	252.6408257
11190	p1	45.4045	46,XY	283.3655028	247.4530956	203.3416658	271.3420203
11190	s1	41.3618	46,XX	226.0706656	202.9772202	161.5028037	261.5278943
11193	fa	42.3898	46,XY	337.5415133	368.016666	307.3860535	281.8460264
11193	mo	41.6075	46,XX	331.6156114	357.19139	302.1128402	376.3565751
11193	p1	47.6053	46,XY	373.8595608	413.6769763	346.6158879	264.7550546
11193	s1	36.8908	46,XX	373.7197537	412.1799928	344.2065049	266.6735786
11195	fa	35.3399	46,XY	448.819255	501.3619959	428.8278498	225.4981662
11195	mo	52.3159	46,XX	269.0494767	220.9318469	173.3191375	251.5053219
11195	p1	34.3986	46,XY	250.6447235	209.920223	174.7074978	223.689192
11195	s1	43.4555	46,XX	266.6285248	221.9488463	170.2514066	241.925458
11196	fa	40.9917	46,XY	219.9178589	193.4932641	153.4065026	234.0439529
11196	mo	33.3008	46,XX	215.8871196	192.157737	151.4021685	226.2986361
11196	p1	35.8054	46,XY	216.4888248	188.2947308	152.876568	238.9549072
11196	s1	29.1399	46,XY	180.3953839	159.0023336	127.2594164	239.8872081
11198	fa	36.8589	46,XY	292.4238295	272.1036029	216.0485889	239.817832
11198	mo	50.3363	46,XX	172.4474289	145.6395368	118.364944	259.2652728
11198	p1	38.3434	46,XY	161.7792245	124.4069309	101.5302068	206.9454387
11198	s1	38.6958	46,XX	191.537672	161.9996745	133.3748538	231.5084572
11199	fa	31.4193	46,XY	205.0397971	174.3498119	132.3543173	239.7970737
11199	mo	32.5478	46,XX	241.1320348	199.46166	166.9020128	226.1154973
11199	p1	35.1704	46,XY	162.1563431	135.8220889	108.3030048	238.4097691
11199	s1	39.9092	46,XY	239.2021268	196.934302	154.3024332	222.8823893
11201	fa	37.5886	46,XY	360.221652	383.6786334	327.7238312	241.969134
11201	mo	46.0264	46,XX	227.9376992	231.571197	196.2656215	285.1631468
11201	p1	50.9773	46,XY	226.06438	222.6202569	190.1265858	220.7508242
11201	s1	45.8977	46,XY	352.4467795	381.4863043	316.2235434	269.3775488
11203	fa	36.6058	46,XY	458.2136126	489.4471668	415.811702	244.1944687
11203	mo	42.7705	46,XX	292.0743391	309.6782956	267.0683455	252.5072071
11203	p1	40.8733	46,XX	269.1304172	288.0172768	244.6536003	243.7298021
11203	s1	40.1378	46,XX	287.0512808	291.4531095	249.4061291	254.8952329
11205	fa	41.3981	46,XY	286.9152166	261.3978854	212.0280882	231.2448923
11205	mo	39.5734	46,XX	207.5427538	192.2844718	153.2660828	268.9320028
11205	p1	41.429	46,XY	236.7378839	217.4715917	172.5902146	261.5828453
11205	s1	49.038	46,XX	256.3823129	237.4316238	195.4221896	245.0732255
11206	fa	38.9729	46,XY	187.039783	169.4205183	156.2218875	233.1164255
11206	mo	39.6355	46,XX	345.8383485	306.4501704	288.1916464	263.5092861
11206	p1	40.1173	46,XY	217.1071265	196.7678826	184.2807633	248.5368681
11206	s1	40.5367	46,XX	203.0379793	187.2064693	176.9563548	244.6635084
11207	fa	38.4381	46,XY	219.2777658	233.6555107	189.2551054	253.8207776
11207	mo	43.9249	46,XX	297.6608744	307.7753165	260.1453845	301.6856589
11207	p1	45.0962	46,XY	214.1799852	213.871594	180.0496125	255.3903041
11207	s1	44.7591	46,XX	234.7635877	244.7502865	204.927862	267.9922275
11208	fa	36.7307	46,XY	429.3112696	454.109623	383.4819375	252.8335171
11208	mo	42.6131	46,XX	352.0957091	369.5598107	317.6962014	262.292756
11208	p1	38.2024	46,XX	424.0486425	402.044304	387.1077909	247.5206871
11208	s1	33.759	46,XX	373.8899766	386.2501964	334.3813502	264.7524174
11212	fa	29.2202	46,XY	231.9741492	208.7640533	171.1970942	339.8079479
11212	mo	34.268	46,XX	275.3712119	244.3110469	193.7961558	246.7347799
11212	p1	44.1135	46,XY	222.8547598	189.4984413	163.8443258	260.7147771
11212	s1	37.1359	46,XX	253.6907543	213.5760162	169.510725	268.4604564
11214	fa	62.7233	46,XY	206.9396529	156.4230426	132.7884003	226.8090945
11214	mo	35.4989	46,XX	173.6570565	146.7900512	117.5268342	228.2817796
11214	p1	38.7578	46,XY	163.1443797	137.1635964	113.6541978	200.5653333
11214	s1	41.3039	46,XX	153.3862002	125.2863601	104.0800828	223.0792085
11215	fa	39.6383	46,XY	170.9384697	139.9831544	109.1096238	281.6943285
11215	mo	40.3286	46,XX	225.8301501	183.0287437	142.8580875	243.9900433
11215	p1	40.7092	46,XY	240.1226258	201.439622	158.8651541	276.733799
11215	s1	39.717	46,XY	195.1553795	168.6519706	128.4967814	278.1085268
11216	fa	40.5311	46,XY	321.1156966	337.0416493	284.3798138	289.7660609
11216	mo	43.4507	46,XX	254.4602471	260.3905776	224.4382714	320.7079166
11216	p1	42.2042	46,XY	268.3829965	280.812303	236.96283	347.8591159
11216	s1	40.9923	46,XY	284.9408135	289.0629872	245.390801	263.6715708
11218	fa	40.1078	46,XY	177.9499077	147.8960062	123.6604019	211.9620268
11218	mo	38.6429	46,XX	173.5755357	148.7213816	121.5554043	233.4723736
11218	p1	37.3646	46,XY	133.7410091	108.875832	91.67286683	228.7810936
11218	s1	40.1804	46,XY	182.8002262	154.028738	124.9479846	212.6961124
11219	fa	41.8938	46,XY	242.1874292	211.00275	173.6349213	210.0561321
11219	mo	39.3615	46,XX	187.4970597	159.4775068	133.0350723	240.7090538
11219	p1	39.7194	46,XY	155.4758354	129.8021224	105.0813121	202.3342508
11219	s1	28.5514	46,XX	183.8310725	167.3622573	141.2869421	282.5306159
11220	fa	43.6356	46,XY	208.6404615	175.1976254	132.9163955	244.1680988
11220	mo	43.1881	46,XX	195.8060127	161.1080146	124.5693451	227.0527114
11220	p1	38.8338	46,XX	202.2898289	170.3614748	137.8907035	255.8746962
11220	s1	32.5317	46,XX	225.8719956	180.0691453	139.824233	249.1128996
11224	fa	40.2928	46,XY	241.7794845	220.908428	179.6178639	297.5584425
11224	mo	38.323	46,XX	281.6644728	252.8206856	207.4747106	219.0493463
11224	p1	35.1847	46,XY	255.6667705	227.6076173	189.7247004	263.77285
11224	s1	34.4176	46,XX	234.9738065	210.1152439	170.2030357	247.6113989
11225	fa	37.8417	46,XY	217.3593754	211.9922334	175.427989	231.0968898
11225	mo	37.415	46,XX	277.8994227	282.9281828	233.1825917	228.3916271
11225	p1	40.225	46,XY	293.8006471	298.4991272	249.7746842	228.4728978
11225	s1	41.091	46,XX	220.1059213	214.451783	180.0686282	237.2382121
11227	fa	39.2904	46,XY	226.3794192	196.1260921	160.7369739	217.999333
11227	mo	41.5397	46,XX	292.7618972	265.0240399	213.474981	281.3075143
11227	p1	41.5497	46,XY	332.6654999	296.580893	240.0835626	239.7139166
11227	s1	45.1204	46,XY	213.5220432	192.9268425	155.4061282	241.4154203
11229	fa	40.8112	46,XY	277.9204966	253.8323749	200.3569282	230.9787671
11229	mo	41.1173	46,XX	368.1021254	329.1261116	272.8981069	296.0323171
11229	p1	40.3061	46,XY	277.5445387	249.2267099	204.565562	266.8303944
11229	s1	43.852	46,XY	223.0335895	202.4070832	163.6132142	272.216916
11230	fa	34.7056	46,XY	193.7856794	177.8792945	139.3412014	269.2106087
11230	mo	49.0277	46,XX	273.8748742	242.9423461	204.7745799	253.9016695
11230	p1	63.9422	46,XY	201.579681	163.3663898	133.7958344	229.7271004
11230	s1	30.9798	46,XY	195.1233629	144.7400922	109.8076811	260.4563069
11232	fa	36.0159	46,XY	275.848282	282.7767347	242.428483	210.7030827
11232	mo	38.6812	46,XX	347.7615607	360.1059742	308.3461733	309.4242379
11232	p1	37.3648	46,XY	334.0964833	340.2730824	293.8198518	227.0457934
11232	s1	38.7952	46,XY	351.9587562	357.5902029	305.2532272	279.794348
11233	fa	42.9399	46,XY	295.4560949	301.3313988	243.4798404	266.3495907
11233	mo	41.8556	46,XX	334.4431149	334.8703029	276.0487646	306.3203762
11233	p1	44.4314	46,XX	256.8618371	249.4518926	206.572529	305.2383065
11233	s1	43.2738	46,XY	340.8490699	356.4215156	288.1900827	281.6177322
11234	fa	38.4497	46,XY	260.1688385	207.1191398	171.2543921	227.2055041
11234	p1	41.9262	46,XY	249.353914	223.5594926	186.2552135	227.7764656
11234	s1	42.4916	46,XX	198.9100645	162.5701607	135.0131948	216.5042401
11235	fa	43.0632	46,XY	305.5137565	327.9679708	268.9770693	254.1279324
11235	mo	41.8306	46,XX	299.9073274	313.2870975	256.390298	260.0071766
11235	p1	42.2069	46,XY	329.940169	357.6529046	296.8900031	248.1766868
11235	s1	37.1107	46,XY	235.5797933	240.0986589	198.8709456	247.071822
11236	fa	42.8977	46,XY	284.8827277	264.472481	213.6593182	230.7336325
11236	mo	38.9817	46,XX	255.9193779	233.5971171	188.0338723	298.7676543
11236	p1	43.8334	46,XY	234.9036942	208.9406621	169.5854455	253.5716848
11236	s1	41.4134	46,XY	240.8823864	215.0925395	175.6481397	268.6224809
11239	fa	32.4207	46,XY	274.3094211	216.0173322	185.5090523	244.4451429
11239	mo	57.9245	46,XX	202.678457	150.4613984	126.9937016	239.7639446
11239	p1	40.7725	46,XX	277.3162269	228.605752	187.1096123	250.1256467
11239	s1	57.3915	46,XY	225.9696633	162.3626438	136.9668563	227.6116709
11241	fa	40.3733	46,XY	224.1723939	193.0660455	160.8422728	250.7712476
11241	mo	37.5202	46,XX	308.5137219	257.1886797	210.6181026	288.3409889
11241	p1	35.5449	46,XY	242.6048608	197.3208981	164.3230581	255.4987547
11241	s1	41.1374	46,XY	280.4673254	245.8232329	196.5954744	271.6413733
11242	fa	41.0606	46,XY	348.8499001	364.2067522	295.3801618	378.2069663
11242	mo	43.243	46,XX	327.6432223	348.9652829	290.7664438	288.8336392
11242	p1	42.4539	46,XY	388.016015	413.1091735	344.3757424	337.1164743
11242	s1	40.1459	46,XY	285.4965822	294.1976149	246.8461287	326.976568
11245	fa	33.0246	46,XY	279.649841	229.0805337	188.2354366	235.4333106
11245	mo	32.8201	46,XX	245.4652211	205.0165118	163.7622473	295.2952561
11245	p1	45.2806	46,XY	226.2003962	190.2371204	151.2329784	279.8724706
11245	s1	42.4073	46,XY	207.9077635	166.1554455	129.7864597	235.5465347
11246	fa	36.5951	46,XY	309.1862968	322.7399472	269.3205739	269.4864694
11246	mo	44.7328	46,XX	292.984119	306.6785974	266.7235972	279.1000255
11246	p1	43.6434	46,XY	280.2000477	285.9841	236.6630464	256.7426912
11246	s1	44.3911	46,XX	225.1001074	231.8954822	194.0821471	233.085029
11250	fa	41.8584	46,XY	235.6532731	198.4830933	157.1028356	209.3962439
11250	mo	43.6278	46,XX	198.6997851	169.8402845	136.089527	318.9745305
11250	p1	39.9568	46,XY	175.9105006	145.7819668	116.5492065	266.9846244
11250	s1	45.0825	46,XX	190.6773979	159.7993205	132.2649217	273.2250745
11251	fa	43.1653	46,XY	349.2735264	312.5952448	261.3427915	257.9993613
11251	mo	38.0536	46,XX	283.0687822	251.9321054	204.9307643	238.4294567
11251	p1	44.0364	46,XY	367.2167446	322.2973561	276.3622821	221.8846227
11251	s1	42.9359	46,XY	295.0517013	264.7678188	219.4902944	224.2743599
11254	fa	41.8799	46,XY	537.542699	585.0076932	494.5696305	257.5185528
11254	mo	40.6298	46,XX	373.7830614	395.1335584	330.5660705	239.8974022
11254	p1	43.6321	46,XY	374.3017735	398.943996	338.505061	258.9521957
11254	s1	39.4504	46,XX	562.4968097	592.896558	499.968906	264.9455166
11256	fa	41.2197	46,XY	354.0503274	360.3153145	304.2485348	292.3381517
11256	mo	40.3109	46,XX	187.6052862	193.6794987	155.6530202	242.177797
11256	p1	43.8048	46,XY	229.1285665	233.0479269	191.7374352	269.3146123
11256	s1	40.1267	46,XY	251.6269372	244.5954668	208.9945099	256.5932327
11257	fa	36.9409	46,XY	179.4596233	145.6445847	116.5589721	243.2270138
11257	mo	36.7772	46,XX	185.0254299	154.992698	122.4222254	232.0207732
11257	p1	33.7164	46,XY	247.9229386	212.1778307	176.5587864	233.557282
11257	s1	40.1161	46,XY	208.8386733	160.6577355	130.671393	236.6161143
11258	fa	36.2294	46,XY	339.8664792	290.7614989	240.8349757	216.5165436
11258	mo	53.4331	46,XX	244.9356105	219.5245827	178.340392	241.089147
11258	p1	43.9708	46,XY	326.8515501	278.4864931	234.0281885	196.0125003
11258	s1	38.2008	46,XX	188.8259787	165.770197	130.0754609	262.6324213
11262	fa	37.8041	46,XY	168.0651497	150.2019201	120.6437044	293.8170093
11262	mo	30.2024	46,XX	203.538746	166.5898741	138.0594478	226.4559239
11262	p1	32.1998	46,XY	177.9942518	155.1570345	120.9759067	220.8676005
11262	s1	36.416	46,XY	210.6270074	184.0338607	154.9243922	229.8426629
11263	fa	34.1918	46,XY	245.2515838	204.5407915	164.9908263	220.6468817
11263	mo	38.8396	46,XX	162.8920501	136.5532899	108.0102095	197.0343551
11263	p1	44.18	46,XY	204.7712337	172.3346587	139.3268447	203.956953
11263	s1	35.4509	46,XX	221.6839785	188.9783399	149.1928273	202.4478554
11264	fa	39.4095	46,XY	210.3004221	182.7450671	141.3464604	268.1574344
11264	mo	38.3098	46,XX	220.5930561	193.9591183	151.7200995	221.1069226
11264	p1	40.5184	46,XX	207.6114249	182.553533	147.0423314	233.9224967
11264	s1	37.6548	46,XX	214.189481	180.3146843	142.0741402	263.6729904
11265	fa	39.7356	46,XY	218.9383897	172.6642406	144.6380576	267.7366817
11265	mo	48.2052	46,XX	241.9684584	224.3800797	182.5555473	223.4210801
11265	p1	35.6354	46,XY	268.5237636	251.223565	213.4781706	223.6769668
11265	s1	39.177	46,XX	165.5922326	140.9783363	121.8148403	269.5975902
11267	fa	42.7093	46,XY	171.8312663	154.0600332	144.038574	213.7552908
11267	mo	40.3387	46,XX	230.8355722	203.847962	187.0475085	257.3272795
11267	p1	40.841	46,XX	214.7144224	195.7424762	181.1622308	259.0117167
11267	s1	44.7439	46,XY	206.80253	196.0802457	183.221251	216.7178465
11274	fa	39.4235	46,XY	245.1273811	207.8567223	162.8617449	206.115474
11274	mo	41.8746	46,XX	298.4302723	251.5244105	199.5717372	235.7001915
11274	p1	36.9316	46,XX	249.7354849	207.6893328	162.5933708	212.1825122
11274	s1	37.7615	46,XY	278.7469632	222.6576103	195.3495844	212.81372
11276	fa	42.7236	46,XY	167.488953	143.2536608	111.0705402	208.1517413
11276	mo	38.7885	46,XX	182.1881975	155.4548351	125.0164353	216.997519
11276	p1	43.9757	46,XY	202.4503658	176.3292869	134.6064607	229.2017134
11276	s1	38.3177	46,XX	172.3375701	147.502803	114.6260519	193.367254
11277	fa	32.7129	46,XY	268.2082287	256.3950843	215.8392153	188.6280412
11277	mo	31.4912	46,XX	200.8381542	197.8124148	168.6845849	226.3833276
11277	p1	30.4828	46,XX	253.0842718	243.7335655	205.8137704	228.4813753
11277	s1	31.0301	46,XX	191.4808191	181.5401881	157.6404846	202.2802653
11280	fa	42.9266	46,XY	164.5238215	144.914081	112.8529474	214.5599833
11280	mo	45.2041	46,XX	200.5153789	174.84731	139.4802684	229.4776487
11280	p1	42.6832	46,XY	164.6838682	143.941834	113.4936774	229.3036423
11280	s1	41.1368	46,XX	151.8990631	130.5971859	102.3840778	223.6301742
11282	fa	32.6883	46,XY	340.6343744	374.3730274	315.0878654	243.79714
11282	mo	40.7081	46,XX	245.1890241	259.6969817	216.1132551	260.8464158
11282	p1	38.0659	46,XY	217.664629	227.1424599	190.8712697	241.095374
11282	s1	29.5153	46,XY	223.6574672	232.9572306	192.6474292	244.5178104
11284	fa	34.7044	46,XY	344.0871454	375.8775573	332.8607707	275.0690817
11284	mo	42.3316	46,XX	254.8929781	221.5136087	179.2341104	254.5709751
11284	p1	40.5303	46,XY	250.7076229	215.748944	175.7866748	238.1179447
11284	s1	41.2307	46,XX	250.9817131	217.6871822	176.6421623	261.9768182
11285	fa	39.3865	46,XY	190.5610053	159.4236636	134.0460987	217.8444957
11285	mo	31.7592	46,XX	220.9931458	184.7619499	143.124302	260.0896644
11285	p1	38.7432	46,XY	146.5981839	111.6196696	94.57831741	209.123768
11285	s1	34.588	46,XY	224.5221584	178.8023018	134.7419143	223.2291427
11290	fa	44.6251	46,XY	295.553013	304.6730134	250.0467226	234.2170366
11290	mo	47.4763	46,XX	299.5549068	300.6533961	252.5434094	241.1122118
11290	p1	50.3142	46,XY	276.7102562	276.8157763	232.5794044	246.2100063
11290	s1	41.5549	46,XX	313.7064794	317.690849	269.3567625	229.2890284
11296	fa	36.7165	46,XY	358.6099833	389.203521	315.8532722	231.6615596
11296	mo	43.913	46,XX	323.367442	349.0330693	293.020442	228.7315661
11296	p1	45.3449	46,XY	360.1291587	383.1487281	325.9743285	256.7511533
11296	s1	44.6469	46,XY	335.9122667	350.5348185	295.6584518	255.494403
11298	fa	37.2896	46,XY	235.5206	197.1241721	156.4867059	225.5457928
11298	mo	35.1014	46,XX	264.1411493	221.422384	173.177708	242.9659866
11298	p1	41.3881	46,XY	270.6580077	234.2405353	191.9437391	228.9964331
11298	s1	39.1497	46,XY	226.6770354	187.2028727	139.1957878	238.4553278
11299	fa	30.5043	46,XY	251.3594748	211.3800349	173.2669383	197.8054686
11299	mo	39.6318	46,XX	169.7405654	145.68964	122.8240958	259.0771605
11299	p1	38.8587	46,XY	198.3611179	154.6998001	123.3839526	195.9559903
11299	s1	34.6195	46,XY	274.9614404	248.7488413	199.5439949	270.1904852
11300	fa	38.1354	46,XY	328.8565443	339.1368917	272.987478	262.436797
11300	mo	37.7263	46,XX	290.7601183	302.0969456	243.2748507	258.9118234
11300	p1	40.4734	46,XY	311.7386763	319.4004687	264.9265938	286.3539759
11300	s1	40.935	46,XY	311.4790057	313.6995967	257.56264	221.0068976
11301	fa	35.0592	46,XY	200.7129222	167.1507614	147.500038	246.1494174
11301	mo	30.8698	46,XX	230.718964	195.8420559	164.7878077	222.0978335
11301	p1	38.7917	46,XY	207.8299188	183.1936962	152.279998	234.723467
11301	s1	34.4938	46,XX	208.4630501	176.6027703	144.5057759	232.0869833
11303	fa	41.2548	46,XY	222.8015766	176.4917963	138.8906665	241.2201151
11303	mo	38.8735	46,XX	163.8811654	132.9735294	103.1343546	226.5959719
11303	p1	38.5123	46,XY	195.429727	152.5723166	118.8577848	228.7836216
11303	s1	42.9974	46,XY	197.1472854	154.1627802	117.059171	240.727798
11304	fa	44.3337	46,XY	404.7682882	454.0806752	383.3795359	325.2854474
11304	mo	44.0744	46,XX	303.871291	339.6739053	285.2275545	292.4191447
11304	p1	39.1681	46,XY	335.3934488	371.429909	315.4226697	332.9663977
11304	s1	35.2028	46,XX	372.7663905	419.1361008	360.0584803	344.99181
11305	fa	42.5909	46,XY	223.1951604	175.560513	137.9293073	244.5251321
11305	mo	32.667	46,XX	195.8245324	163.0668399	133.4833318	221.1917048
11305	p1	37.9712	46,XY	202.8926097	168.4994783	133.9466051	253.5830113
11305	s1	37.2539	46,XY	223.0107637	185.2238853	145.9467778	262.4376628
11307	fa	36.3251	46,XY	140.2115892	119.3878907	97.76747574	295.5507098
11307	mo	33.9157	46,XX	232.2647237	203.7954765	163.9289965	266.5356694
11307	p1	40.8096	46,XY	185.868707	158.9520775	130.3387765	277.4409992
11307	s1	40.841	46,XY	223.7138305	189.342482	158.9841907	282.8402669
11309	fa	36.3782	46,XY	203.5698151	171.1287718	139.9596462	224.6791069
11309	p1	52.5394	46,XY	288.1150736	271.53283	242.4348203	264.9946737
11309	s1	35.6487	46,XX	149.6182624	122.1171732	99.50171162	261.5328409
11310	fa	44.182	46,XY	280.5875071	304.5823485	257.8033287	270.914897
11310	mo	48.0105	46,XX	336.2903734	359.9606694	307.3224955	308.9026411
11310	p1	39.5747	46,XY	266.1146364	290.6294489	242.8984511	239.9395874
11310	s1	34.8901	46,XX	277.6068579	299.9098698	251.0580365	304.4641638
11312	fa	38.7407	46,XY	214.8528995	188.4171947	172.6668164	227.4301098
11312	mo	43.1343	46,XX	220.8121915	200.6547437	183.6866098	323.646099
11312	p1	47.1487	46,XY	256.7963441	236.735222	213.9838426	267.7610789
11312	s1	41.0116	46,XY	210.0031581	186.6953535	171.3035661	269.3869964
11316	fa	43.7259	46,XY	236.5262725	184.8336823	148.1898219	244.3662047
11316	mo	46.3467	46,XX	187.7172671	162.5791344	132.6717976	249.3418852
11316	p1	39.919	46,XX	241.5767792	198.9233612	162.132819	219.4017265
11316	s1	51.5141	46,XX	168.2810779	138.8680462	109.583978	224.2130258
11318	fa	39.8034	46,XY	225.9354728	224.3526935	184.0985109	245.5290895
11318	mo	38.2838	46,XX	351.2612068	367.1759784	308.3507907	254.3006452
11318	p1	39.3899	46,XY	369.0688783	380.6794018	324.8546792	260.3683762
11318	s1	39.9844	46,XY	296.0940974	301.7970001	255.428784	259.5202211
11324	fa	46.8338	46,XY	244.2627273	221.3433529	203.5403206	205.7569568
11324	mo	45.7998	46,XX	285.2831309	273.0925897	238.5340838	201.3720945
11324	p1	39.6754	46,XX	315.3626159	295.1442997	270.8284395	217.0393737
11324	s1	45.9423	46,XY	277.4802907	258.7757163	241.1701924	205.2475704
11325	fa	37.5531	46,XY	213.0886114	168.818787	135.4762545	229.7762346
11325	mo	34.6996	46,XX	163.1285822	131.2427251	105.9524221	202.4028381
11325	p1	37.1802	46,XY	206.2452967	159.4604306	130.5879653	250.2698384
11325	s1	37.859	46,XY	240.0496944	202.5196409	159.2167428	194.6033335
11327	fa	35.3129	46,XY	400.4946518	416.4727301	339.481417	321.1253613
11327	mo	42.1637	46,XX	285.1578571	293.6013317	235.0495806	281.7675783
11327	p1	40.9186	46,XY	451.5176221	463.1564467	384.124416	293.3330285
11327	s1	45.5497	46,XX	317.0629914	328.3103838	273.3977758	295.0791904
11328	fa	42.2049	46,XY	200.5969073	165.0815049	130.0763655	240.4074385
11328	mo	38.7508	46,XX	193.5630784	165.9016499	136.872357	242.9192184
11328	p1	32.4179	46,XY	241.8974362	202.4901592	164.7922907	275.1390359
11328	s1	35.0986	46,XX	214.5932926	185.1996492	152.9929969	266.4441938
11329	fa	42.268	46,XY	274.3709269	283.1668896	239.6895997	260.9582147
11329	mo	44.1612	46,XX	330.6641156	345.8109551	287.7026288	284.5727557
11329	p1	47.2377	46,XY	317.6958381	325.6534721	280.9052939	280.719191
11329	s1	37.7835	46,XY	293.7428899	311.7869247	249.0914465	263.7381506
11336	fa	45.8822	46,XY	219.0023656	199.7875923	160.5864584	297.5786248
11336	mo	36.5299	46,XX	235.345047	202.2728332	168.8094775	260.952994
11336	p1	43.3322	46,XY	207.8767896	173.9779456	143.071588	277.4179993
11336	s1	37.4599	46,XX	235.8875528	191.3694785	157.6435958	281.7968719
11339	fa	33.1196	46,XY	315.4512944	331.292464	280.3483939	242.6794491
11339	mo	42.2508	46,XX	388.358939	408.6494062	342.7786771	273.8583776
11339	p1	39.3599	46,XX	403.6147063	427.1234183	356.9145247	252.2026078
11339	s1	46.661	46,XY	404.4606401	418.3343282	358.361944	254.6209419
11345	fa	41.1579	46,XY	352.3724568	386.6153008	333.1708695	259.3474971
11345	mo	40.7788	46,XX	319.8472297	341.2557505	286.9970016	232.809148
11345	p1	40.7222	46,XY	289.8051542	324.197412	265.9034465	245.8824924
11345	s1	38.3437	46,XY	378.0796431	414.2193017	345.5328169	234.8585845
11347	fa	42.2297	46,XY	287.0044149	270.7517299	244.1498123	275.8105478
11347	mo	42.5657	46,XX	246.5353963	221.3613608	202.4454745	288.9980656
11347	p1	43.4497	46,XY	226.9087529	211.2170733	192.3135641	235.6911726
11347	s1	42.7199	46,XY	336.7242805	317.0069026	291.2327353	280.1576265
11348	fa	35.4015	46,XY	284.4436261	233.6683528	190.8943595	222.6050794
11348	mo	41.0743	46,XX	279.6590569	255.6574072	203.4138135	267.4954918
11348	p1	33.6591	46,XY	270.186092	236.7620481	199.599712	244.3481017
11348	s1	46.3729	46,XX	221.2906603	193.8964654	158.843635	246.439174
11349	fa	41.1121	46,XY	175.4400856	146.7565835	114.6588636	207.0139171
11349	mo	33.6039	46,XX	212.2896039	174.4506718	138.0290184	198.0294544
11349	p1	34.6764	46,XY	175.1544029	146.1446604	114.9625298	206.3758608
11349	s1	34.6987	46,XY	193.0097153	168.2006516	130.4279411	219.5054489
11350	fa	36.3296	46,XY	227.3265535	201.8311751	164.9767683	246.2081781
11350	mo	34.3746	46,XX	360.6435947	319.6105287	258.8998854	240.1807062
11350	p1	39.0191	46,XY	350.2065611	319.3743741	260.0150524	251.4814158
11350	s1	34.2484	46,XY	376.7668583	333.535875	287.3533751	258.6950795
11352	fa	40.7952	46,XY	327.7513717	279.2001383	224.9320182	253.8708167
11352	mo	43.2579	46,XX	208.0855711	184.469821	142.0628371	226.862111
11352	p1	43.7857	46,XY	301.7258114	256.4445721	206.9441241	254.110851
11352	s1	41.713	46,XX	274.3509218	241.2842016	196.5531129	245.0113159
11353	fa	39.3974	46,XY	373.6421954	408.4255423	342.459824	239.1987775
11353	mo	41.2536	46,XX	271.8127671	290.0241773	241.3694805	274.59582
11353	p1	41.6544	46,XX	356.6571102	387.0341467	320.8082059	243.6784827
11353	s1	41.5857	46,XY	312.5880555	331.8198751	274.4889068	268.8684485
11355	fa	37.7785	46,XY	270.9065045	276.5697034	231.1127581	221.4810842
11355	mo	41.1845	46,XX	297.4769969	304.7530481	259.3038643	262.0304979
11355	p1	44.6055	46,XY	270.2627905	270.8284738	229.5057784	250.0610725
11355	s1	44.9248	46,XX	340.3574342	356.4459085	303.6033549	255.5445825
11356	fa	40.9519	46,XY	281.0461153	294.4884088	246.7213162	250.9614233
11356	mo	39.5109	46,XX	229.505939	228.2462956	195.2190408	263.6238742
11356	p1	43.8444	46,XX	259.8089042	262.2285806	224.4330709	248.2869361
11356	s1	41.9494	46,XY	193.981978	194.4798281	168.541624	262.9732547
11359	fa	38.4808	46,XY	207.457333	161.9586745	158.1801834	222.0572896
11359	mo	48.4959	46,XX	304.6684856	259.4065245	208.7287105	248.4829637
11359	p1	43.1552	46,XY	251.6890122	211.0107285	169.2965545	228.8273698
11359	s1	32.713	46,XX	283.4931173	238.6791437	201.0454559	233.5329069
11360	fa	35.867	46,XY	291.6316313	292.6512474	252.3246067	248.1675298
11360	mo	43.5932	46,XX	287.4659034	294.2190305	246.857461	245.4477129
11360	p1	44.7886	46,XY	243.2752669	248.0018587	212.416999	231.0132563
11360	s1	46.2535	46,XX	304.9756905	306.611605	263.8742294	262.5700784
11364	fa	47.8716	46,XY	249.6243543	214.7003852	174.8659609	222.5983777
11364	mo	44.506	46,XX	244.6047569	208.7274571	175.058494	228.4087984
11364	p1	41.024	46,XY	262.8036069	226.6310477	183.2502925	232.7373777
11364	s1	37.7194	46,XX	207.2598515	172.0230199	139.49674	222.5927803
11365	fa	45.5935	46,XY	300.0931394	309.9251703	263.8326369	322.9079612
11365	mo	43.0058	46,XX	307.7660255	319.6819578	270.5897035	220.6533049
11365	p1	46.9558	46,XY	270.4167426	272.6419531	228.2193041	241.3502355
11365	s1	34.1314	46,XX	288.794038	292.6190199	255.2668022	295.4137334
11366	fa	39.2221	46,XY	378.1975838	399.7278476	341.6062202	221.6112307
11366	mo	35.2325	46,XX	354.0966534	377.1948037	328.3224296	258.6560469
11366	p1	37.7925	46,XY	403.5807142	422.5781999	358.0772198	225.7249651
11366	s1	38.4548	46,XY	258.465559	266.9135785	229.2294677	259.2740199
11368	fa	37.179	46,XY	337.0083778	348.8574725	289.9523925	240.7621916
11368	mo	40.9886	46,XX	255.3409721	258.3079571	219.6874253	281.7036044
11368	p1	40.3944	46,XY	297.1255149	308.1370868	261.1852138	264.5667848
11368	s1	38.4232	46,XX	209.315349	212.6672606	180.0039213	238.8007142
11372	fa	37.3606	46,XY	290.9354812	263.6124619	219.6907973	233.1970087
11372	mo	38.054	46,XX	255.9453626	225.5656477	189.0178869	246.3521824
11372	p1	42.0852	46,XY	322.5563447	286.3401274	239.4919513	240.942557
11372	s1	40.7769	46,XY	255.791544	222.9943696	179.354324	238.2936426
11376	mo	35.6304	46,XX	154.0453251	120.9517858	102.0978341	201.9927546
11376	p1	41.2034	46,XY	179.8858916	150.7038146	123.5535579	270.0667765
11376	s1	32.3623	46,XX	149.3178472	118.4572101	95.8627786	237.0930383
11377	fa	40.3364	46,XY	324.1307844	347.0995235	288.7347408	269.5723592
11377	mo	34.4942	46,XX	289.4985444	297.7806997	257.1354025	238.8831353
11377	p1	38.9166	46,XY	270.283384	284.2781777	238.2133417	256.1128496
11377	s1	48.3402	46,XY	287.8308323	301.7211586	249.7589998	253.2878116
11378	fa	31.6736	46,XY	212.7332411	176.5854068	146.1061157	213.2109083
11378	mo	40.3716	46,XX	193.9656454	147.7676841	122.6703921	199.0313705
11378	p1	38.257	46,XY	239.8847	212.0066616	182.9327966	218.1058206
11378	s1	32.8372	46,XY	173.8530775	133.4382607	117.2765441	206.6931145
11380	fa	38.2621	46,XY	187.0542823	177.0909754	147.4784012	245.1684868
11380	mo	36.7233	46,XX	201.8718361	197.3416936	162.5836095	285.2306729
11380	p1	36.2894	46,XY	197.6049622	192.2078701	162.7200597	263.2153086
11380	s1	51.0905	46,XY	219.0154119	208.6230522	171.1929485	264.7860089
11381	fa	36.1117	46,XY	168.429126	141.8161684	117.2076271	247.2784341
11381	mo	35.0792	46,XX	266.9020486	229.8289745	193.2239048	246.6616746
11381	p1	65.6647	46,XY	149.0464383	104.193395	86.48472213	211.1151032
11381	s1	37.7751	46,XY	212.6531261	178.5077074	145.4016005	245.3037027
11382	fa	54.0299	46,XY	267.7225146	241.8986147	196.7342773	254.8954414
11382	mo	40.6938	46,XX	356.2752336	325.1521156	262.9840418	267.9895316
11382	p1	37.4598	46,XY	277.2001471	252.7563901	207.7144032	242.6943281
11382	s1	43.5513	46,XX	360.0304262	334.6282848	269.8648874	284.1493682
11383	fa	41.4871	46,XY	245.4723982	250.0742038	207.9391747	222.6279996
11383	mo	36.7084	46,XX	188.518723	181.6779887	152.4978842	277.6987292
11383	p1	44.9203	46,XY	246.9064174	239.2697747	200.2085175	271.7028873
11383	s1	40.614	46,XY	284.2021522	287.930584	237.368231	277.5175843
11388	fa	30.5355	46,XY	225.9319424	204.120984	164.243367	246.1516476
11388	mo	39.6537	46,XX	218.9816961	190.2621628	155.1441606	252.6472105
11388	p1	43.7552	46,XY	297.759289	262.1575941	246.2704623	285.5528369
11388	s1	38.9162	46,XY	162.7686653	139.6353301	111.0594902	253.7297667
11390	fa	42.5741	46,XY	221.7338063	199.1610371	159.6646788	215.6046412
11390	mo	34.1269	46,XX	196.6635481	163.0273431	137.5057994	219.4129645
11390	p1	41.0548	46,XX	180.3399527	152.4789703	123.2421057	244.5872185
11390	s1	43.0544	46,XX	181.0889447	155.8059979	125.0881056	243.3252615
11393	fa	36.1185	46,XY	302.5275518	272.1036179	221.4423818	266.5086469
11393	mo	55.7667	46,XX	238.7210066	170.0747857	141.0887381	232.0286312
11393	p1	48.2915	46,XY	283.8626201	275.7059685	231.0160863	239.6344241
11393	s1	30.1097	46,XY	243.9149808	208.5446405	173.2996343	242.2735904
11396	fa	42.4178	46,XY	175.4133471	138.4368051	104.8284761	201.9417702
11396	mo	41.8563	46,XX	172.7822953	137.3928886	104.6669995	205.3079167
11396	p1	42.5293	46,XY	194.2422332	151.2387091	122.5730653	182.7756938
11396	s1	44.665	46,XY	191.516616	151.4560268	118.4433747	230.8718809
11397	fa	41.1251	46,XY	266.6424288	271.2320665	227.6877138	250.9293806
11397	mo	41.667	46,XX	214.8812051	218.685639	180.3283174	228.3038265
11397	p1	42.775	46,XY	249.0805538	261.3053788	215.3840639	245.6184823
11397	s1	40.1875	46,XX	192.8081085	185.5791423	158.504676	239.9788183
11398	fa	37.8025	46,XY	210.4476761	176.2317307	150.3625422	244.907061
11398	mo	33.8787	46,XX	379.5791539	358.2462491	293.8066297	253.7253288
11398	p1	35.5935	46,XY	292.5890674	248.5133128	212.2893225	214.0062485
11398	s1	37.537	46,XY	297.0894925	264.3998474	208.9699941	225.9923377
11399	fa	43.0603	46,XY	260.393304	264.9154228	223.6640246	293.2443592
11399	mo	43.2685	46,XX	340.4159992	350.996286	302.7751521	266.3554699
11399	p1	43.667	46,XY	294.7335752	300.9647858	250.7275517	294.3276378
11399	s1	41.0383	46,XY	307.3083873	316.9141468	268.6519666	293.6692297
11401	fa	38.8822	46,XY	247.851734	219.9198644	177.9426061	267.3685139
11401	mo	43.5431	46,XX	311.5223372	269.1485106	220.1836801	246.8865701
11401	p1	41.7363	46,XY	216.1918588	188.2234791	151.2058648	244.2895944
11401	s1	35.2118	46,XX	381.0795401	330.7086582	273.7731859	244.8477194
11404	fa	52.585	46,XY	229.4695288	176.7758479	150.509968	218.0883056
11404	mo	34.1502	46,XX	223.4090011	175.7380761	140.048765	255.6934797
11404	p1	41.7273	46,XY	296.4603427	263.1305191	216.1513765	261.7486902
11404	s1	43.6999	46,XY	196.9662836	172.3611634	137.061946	260.4083346
11406	fa	43.2165	46,XY	140.3852376	115.5285332	87.5890767	230.1550535
11406	mo	36.6364	46,XX	281.8751204	230.7921877	184.0934153	218.8637575
11406	p1	44.7835	46,XY	216.3692524	180.2062705	137.4967715	206.1635931
11406	s1	30.9415	46,XY	243.8222965	200.5905741	153.7344128	212.6783374
11407	fa	31.9882	46,XY	285.5984179	289.3011464	241.745602	285.4239484
11407	mo	30.6463	46,XX	197.1468233	191.6965444	165.2604066	217.3843104
11407	p1	30.2984	46,XY	213.7299614	216.8654173	182.3500031	239.3490271
11407	s1	34.7751	46,XY	202.2804863	197.4732744	168.290338	245.3790973
11411	fa	37.3733	46,XY	239.0801399	193.440322	165.8096377	203.0395014
11411	mo	45.5007	46,XX	190.5139315	164.8729447	141.3859567	252.9191859
11411	p1	42.4353	46,XY	192.4121891	160.9145829	137.5885957	233.0441289
11411	s1	39.0258	46,XX	189.4963915	149.6775626	126.1406557	233.56852
11412	fa	34.7019	46,XY	222.5763053	189.2043834	160.6146445	223.0213465
11412	mo	36.0935	46,XX	275.0696825	236.0405242	200.5025836	246.699029
11412	p1	37.8287	46,XY	253.3068534	218.5869425	176.2552418	217.3663369
11412	s1	32.479	46,XX	222.6410487	190.9219931	156.8761353	220.2867765
11413	fa	36.8135	46,XY	253.7925789	252.8188435	214.7596217	209.7541696
11413	mo	43.9962	46,XX	216.8840914	217.2198311	182.0549654	233.8928519
11413	p1	44.717	46,XY	270.6475128	267.3442849	225.7788611	217.7504922
11413	s1	44.8377	46,XY	252.4168969	253.0147338	220.026897	224.2103047
11414	fa	34.9798	46,XY	176.4642096	143.5527321	116.4628348	245.799004
11414	mo	31.907	46,XX	188.0705023	145.7699816	119.1345682	207.7572035
11414	p1	39.4585	46,XX	188.6255879	146.9085193	116.373405	240.6857629
11414	s1	34.9323	46,XX	212.8228918	166.6014176	148.5650816	255.2890795
11415	fa	41.0456	46,XY	248.954401	250.5822636	210.5986188	295.2569825
11415	mo	37.7754	46,XX	299.9578453	298.3957578	251.2931696	238.3286127
11415	p1	37.607	46,XY	276.5664499	281.7054149	238.2501485	300.1841357
11415	s1	36.5783	46,XY	215.8223262	211.5818869	184.0852819	264.4224572
11417	fa	37.2601	46,XY	350.5659979	325.264349	254.0689191	224.9739995
11417	mo	38.3945	46,XX	257.9426561	229.1387774	189.1048631	241.0402489
11417	p1	33.2794	46,XY	314.1133389	293.1166194	237.858455	224.3581354
11417	s1	36.4423	46,XY	344.4263853	311.8553469	245.8898953	228.3040758
11422	fa	34.7508	46,XY	207.6975256	204.0248132	174.5761249	268.1115516
11422	mo	34.0249	46,XX	238.7622614	232.5572993	193.8737023	242.0781824
11422	p1	33.9911	46,XY	210.4556984	198.5746475	172.9774362	234.8376025
11422	s1	29.8292	46,XX	219.5393359	207.8002737	176.954349	279.0897776
11424	fa	41.1252	46,XY	257.7268675	218.7624542	171.2037064	248.9641991
11424	mo	41.7104	46,XX	177.0055529	144.0246279	111.6904497	239.7471713
11424	p1	43.9231	46,XY	157.9472085	131.4700749	101.1699994	215.3888377
11424	s1	43.0339	46,XX	246.7273796	202.0768015	165.1736577	240.476377
11429	fa	36.6159	46,XY	245.1917675	204.8090451	169.9280003	207.1791104
11429	mo	39.1968	46,XX	279.4059895	243.3530906	194.5566985	249.7382988
11429	p1	42.0373	46,XY	302.4117251	266.1806519	212.1289109	207.005455
11429	s1	40.0682	46,XY	265.0265779	225.4981689	175.4528529	225.3865836
11431	fa	46.0287	46,XY	226.7209148	198.4109637	159.6722625	247.5706542
11431	mo	42.8655	46,XX	220.1693429	193.0121079	151.7632284	198.3014139
11431	p1	42.1779	46,XY	196.2954778	170.3192194	134.6811166	229.4887932
11431	s1	40.4912	46,XY	241.7185922	206.2753779	164.2985801	222.0694745
11432	fa	38.0489	46,XY	186.9111989	151.9586604	119.1007712	191.2623575
11432	mo	34.9851	46,XX	206.4269922	183.137837	142.5349649	245.3854558
11432	p1	44.7168	46,XY	163.5249022	129.4130239	99.42601736	234.7109064
11432	s1	32.7182	46,XX	147.8643438	117.5866316	90.94326705	214.0100859
11433	fa	38.7521	46,XY	260.8330281	274.4503823	228.7862249	269.8649805
11433	mo	40.3161	46,XX	281.6065011	291.4010251	240.3516213	272.098707
11433	p1	44.3834	46,XY	296.3852749	304.0544021	251.264662	289.8079273
11433	s1	39.9335	46,XX	330.9334526	355.3661147	285.3791095	248.093654
11435	fa	31.7679	46,XY	196.6799929	191.2816974	164.0339252	214.5452766
11435	mo	30.9253	46,XX	183.9377802	181.8670472	153.4476087	280.7089426
11435	p1	32.1855	46,XY	220.0168313	214.2718261	182.1449618	251.5220716
11435	s1	32.0917	46,XY	152.441178	153.8789054	127.427341	259.140922
11436	fa	32.4008	46,XY	213.5553911	221.8740923	187.3727398	269.5569092
11436	mo	29.821	46,XX	221.6921887	226.4355666	192.4491689	268.7728238
11436	p1	32.2212	46,XY	208.1452477	212.7971527	184.5259229	271.8486356
11436	s1	30.6996	46,XX	192.2469168	191.1494023	160.4572481	273.6671186
11437	fa	42.2438	46,XY	309.5958093	269.8136865	215.2208529	185.7924361
11437	mo	34.2119	46,XX	165.7076168	135.9192949	108.8171075	301.8634542
11437	p1	40.0711	46,XY	267.6969272	225.9455156	183.1828924	243.6501763
11437	s1	42.5246	46,XY	213.5539559	180.7972611	143.6473633	247.8017294
11440	fa	33.4603	46,XY	277.9790399	232.7286956	191.2027089	248.9887918
11440	mo	33.705	46,XX	245.8573117	211.4746059	174.1719824	223.4045762
11440	p1	44.6907	46,XX	241.1827872	207.0163816	173.2542416	254.7805765
11440	s1	37.0571	46,XX	337.997679	283.513408	236.6227614	266.6033083
11441	fa	39.5624	46,XY	202.8184894	173.3784481	138.3840886	208.1212682
11441	mo	37.3877	46,XX	216.1743587	184.1744711	147.1715743	213.8412649
11441	p1	43.27	46,XY	231.9715022	204.2826924	160.760342	208.3083922
11441	s1	39.4544	46,XY	186.1868297	156.8107134	124.6397529	194.2302929
11444	fa	37.6976	46,XY	264.1814571	231.7600107	185.7709775	255.6731586
11444	mo	39.1239	46,XX	251.0251473	215.6516543	176.9813337	224.3825132
11444	p1	39.8201	46,XX	250.7189879	223.9092612	183.2933619	223.1247847
11444	s1	40.5989	46,XX	258.3813847	223.7171152	181.4339797	242.0909951
11445	fa	37.9652	46,XY	273.2493315	272.3436099	221.7592251	313.4164277
11445	mo	41.6683	46,XX	294.3549166	317.6078299	254.7258547	242.4369096
11445	p1	40.3524	46,XY	238.6979333	245.7862158	200.2982061	289.3618788
11445	s1	35.2526	46,XX	240.3021582	243.1776184	201.7572226	276.6039459
11446	fa	37.8826	46,XY	295.5264512	275.3839797	231.2349205	251.1050561
11446	mo	41.3502	46,XX	241.7217179	227.1573052	187.9820009	233.8210082
11446	p1	39.4264	46,XY	350.1245795	360.5692896	290.455803	229.7879275
11446	s1	38.1748	46,XX	266.3457713	246.5861195	205.820943	251.1825334
11447	fa	41.1544	46,XY	345.7569711	341.7058842	285.9146694	229.0236422
11447	mo	42.4877	46,XX	289.6419597	279.6412162	234.7860675	243.7633044
11447	p1	44.8951	46,XY	395.2574811	408.362838	335.5338705	261.827981
11447	s1	38.129	46,XX	380.5808052	373.7010446	315.0167413	247.4678717
11450	fa	35.3337	46,XY	218.9315602	213.1638136	178.2234335	229.181389
11450	mo	39.5144	46,XX	274.4478312	270.8616684	228.0422664	246.3023
11450	p1	42.0241	46,XY	219.652943	214.9700664	179.5030312	235.9549256
11450	s1	40.8584	46,XX	249.6538085	248.266625	209.2069195	232.1618157
11452	fa	42.711	46,XY	307.5450966	312.5088825	266.1039702	284.4706233
11452	mo	44.6326	46,XX	240.0127508	242.400866	209.6374997	219.1856725
11452	p1	38.2091	46,XY	274.8406476	283.8909202	236.8919097	223.491176
11452	s1	40.9669	46,XY	254.8193449	259.1075817	217.5300873	278.9688163
11453	fa	40.6092	46,XY	215.541272	220.6608323	182.4841005	251.9243492
11453	mo	39.1407	46,XX	232.7070605	231.4330666	195.8173121	253.2288313
11453	p1	40.8688	46,XY	272.1185506	274.7413753	232.5761135	274.1223033
11453	s1	41.3489	46,XX	217.116229	214.7615261	182.000811	277.7291147
11455	fa	38.5477	46,XY	231.9827123	195.6231281	154.1060383	238.4500886
11455	mo	35.7268	46,XX	145.2287532	117.1582089	93.23253132	240.779036
11455	p1	39.561	46,XY	172.9383431	144.1856219	114.4937354	256.4229193
11455	s1	39.9928	46,XX	155.2707074	136.5600904	112.7431271	222.6739656
11458	fa	39.611	46,XY	236.8243234	192.4883505	152.3783797	270.3093368
11458	mo	40.3174	46,XX	314.1292807	259.3018349	211.5405921	266.8941782
11458	p1	42.7786	46,XY	229.025083	191.4791553	154.4265902	285.9731017
11458	s1	39.7441	46,XY	312.8191918	251.483227	207.6180699	290.5748617
11459	fa	40.2282	46,XY	314.1229287	320.1143526	275.6994678	314.1378026
11459	mo	40.5291	46,XX	307.8050603	313.8062928	268.5670296	290.0744046
11459	p1	40.589	46,XY	360.7208	359.1599369	310.9142871	299.3165311
11459	s1	39.9122	46,XY	344.765035	359.6601548	301.9397578	302.3057098
11462	fa	33.8897	46,XY	165.820497	137.9640572	111.366187	241.8233951
11462	mo	38.5052	46,XX	279.921888	243.3879226	194.2222522	238.3370266
11462	p1	39.8181	46,XY	253.9243764	225.9717146	187.1147376	228.7814996
11462	s1	41.3735	46,XY	257.6215077	218.5004263	184.7807574	227.7013463
11463	fa	42.5547	46,XY	203.0639186	177.3266596	143.6018426	210.5261236
11463	mo	46.7808	46,XX	245.5874912	207.109847	171.6506202	298.778541
11463	p1	48.4326	46,XY	206.356021	170.8262722	142.9550895	237.7640046
11463	s1	43.171	46,XX	199.989776	170.3765222	136.9902635	261.1017764
11466	fa	38.6424	46,XY	247.974353	251.7163418	210.2926664	261.302063
11466	mo	46.9152	46,XX	246.8122971	249.1451442	206.3214765	247.5757563
11466	p1	44.6536	46,XY	255.4046691	262.3075076	221.1772399	291.5737629
11466	s1	38.278	46,XX	289.6522896	305.0983369	251.1655085	291.8544153
11469	fa	36.4735	46,XY	244.6560398	211.0950634	172.6354751	290.3672732
11469	mo	36.6804	46,XX	222.9626346	191.85744	157.7387379	257.5652131
11469	p1	40.9506	46,XY	282.4609366	254.5621148	203.8088168	275.4687738
11469	s1	37.1087	46,XX	270.2782868	229.531046	184.0147099	281.0519115
11470	fa	38.1225	46,XY	171.9438923	136.9460585	113.8970424	203.9373941
11470	mo	39.2922	46,XX	210.125586	173.7024872	144.4137344	293.6267165
11470	p1	44.864	46,XY	224.4876469	182.323847	156.3486686	237.7383327
11470	s1	39.4565	46,XX	200.1925298	168.4239702	140.9035267	273.5830117
11471	fa	39.7755	46,XY	314.2924144	323.2289314	266.442408	224.9653037
11471	mo	42.0463	46,XX	302.2044582	307.9082171	261.9339473	272.8344156
11471	p1	42.6411	46,XY	320.9943393	335.9975641	281.3917401	260.1358628
11471	s1	40.6025	46,XX	280.0486635	282.8700031	236.2946452	258.2699331
11472	fa	36.1266	46,XY	220.8175197	193.2792539	160.3464852	205.4107884
11472	mo	31.9015	46,XX	274.1596304	236.1921963	200.8599387	272.425077
11472	p1	36.9492	46,XX	274.5010203	243.6118007	195.7653571	237.0084529
11472	s1	29.6712	46,XX	233.9619238	199.8650432	169.2934563	240.0131892
11474	fa	41.7156	46,XY	244.0140643	203.9788931	158.5536346	276.76013
11474	mo	42.7124	46,XX	233.3244743	196.9842198	164.7513759	230.7377632
11474	p1	39.0756	46,XY	287.5042226	249.2265035	215.9780869	242.3166739
11474	s1	36.8146	46,XY	307.1377041	249.7231696	208.3003301	263.9390328
11479	fa	34.5158	46,XY	151.7234186	130.096978	103.0295304	242.7708398
11479	mo	42.8274	46,XX	244.5564578	212.5524796	168.9857428	214.4946444
11479	p1	47.4362	46,XY	204.3871921	175.8453063	142.5561069	252.5112372
11479	s1	41.8715	46,XX	212.0863216	181.302044	144.3339742	206.0181569
11480	fa	41.1327	46,XY	234.3751506	246.1608684	199.7586673	322.1713347
11480	mo	44.4591	46,XX	308.601032	316.4894114	263.9435645	264.148992
11480	p1	51.3155	46,XY	250.1985184	247.4220458	209.9858068	303.1160901
11480	s1	40.9673	46,XX	331.1318859	346.6359475	288.5110808	301.9162652
11484	fa	37.97	46,XY	218.7854295	173.7285051	137.1941006	234.6104036
11484	mo	36.4246	46,XX	257.8573745	213.1209988	164.49945	224.2583491
11484	p1	36.5934	46,XY	200.7627906	164.1371827	127.375064	238.909541
11484	s1	38.3824	46,XY	236.5592132	188.1317751	146.0021607	201.8317021
11485	fa	39.8667	46,XY	299.4223076	266.7881159	222.0479749	277.7350563
11485	mo	36.9234	46,XX	287.8038466	261.721038	216.8756579	227.2195683
11485	p1	43.5096	46,XY	337.1363784	299.1602761	250.3257518	263.6908324
11485	s1	41.9076	46,XX	276.1507171	247.5851788	203.3441826	264.3209788
11488	fa	39.94	46,XY	222.2147014	233.7109167	196.5666834	279.5387296
11488	mo	42.6412	46,XX	266.686711	291.5606695	241.1089118	236.7639942
11488	p1	43.5412	46,XY	251.9272273	267.5363449	223.4436962	220.6715889
11488	s1	46.3409	46,XY	209.3385742	217.9248653	183.6080007	215.6688639
11489	fa	37.4356	46,XY	297.656002	308.003084	255.9495952	283.5489868
11489	mo	46.8259	46,XX	338.559172	343.4361541	288.5215233	279.4691974
11489	p1	42.726	46,XY	305.3429472	319.3653471	267.3901917	292.5311508
11489	s1	45.8268	46,XY	303.8232711	306.5955509	251.45388	282.3074692
11490	fa	43.8611	46,XY	250.639971	247.3723979	213.5606874	228.9662307
11490	mo	41.0258	46,XX	282.6514047	285.8637689	241.2837775	302.8120705
11490	p1	39.6477	46,XY	254.5923219	258.3150783	214.8788791	238.7997161
11490	s1	33.6979	46,XX	315.4108345	317.5408141	271.3296674	243.0857513
11491	fa	45.2308	46,XY	232.9901534	211.6564053	173.1205285	223.6896354
11491	mo	41.6148	46,XX	196.684999	179.0513162	147.8794403	257.8957724
11491	p1	42.1542	46,XY	182.701965	159.57428	128.1627928	232.4447068
11491	s1	41.2337	46,XY	229.5850573	202.330482	167.465447	243.4931614
11492	fa	41.3757	46,XY	205.2537417	170.9240426	138.9421005	246.362115
11492	mo	40.9068	46,XX	166.8254802	141.5077829	109.8277059	219.7011921
11492	p1	37.652	46,XY	185.0113746	159.6846345	123.3956585	212.0214878
11492	s1	41.7858	46,XY	181.2113701	150.6907247	120.5383966	208.0205664
11494	fa	37.7614	46,XY	347.6036376	349.9372645	296.6927426	203.2958401
11494	mo	37.6271	46,XX	245.4260085	235.3546613	202.0696076	204.4016499
11494	p1	36.4084	46,XY	299.1833261	299.9323596	252.8055797	216.1237244
11494	s1	38.8659	46,XY	299.306253	294.710722	251.5730585	185.9277139
11495	fa	38.5498	46,XY	247.8075381	215.6542123	171.1799629	242.978611
11495	mo	35.6939	46,XX	294.1586369	251.2138642	201.552833	250.5259424
11495	p1	39.644	46,XY	302.9169958	258.7900146	204.5890089	220.9866156
11495	s1	38.6773	46,XY	238.6455496	204.4985619	166.4843892	222.3054234
11496	fa	39.8743	46,XY	150.3434889	131.3949149	108.0206215	221.3984305
11496	mo	38.0251	46,XX	235.9626522	206.0770888	170.0475037	215.8739385
11496	p1	39.6393	46,XX	200.4327471	180.1400177	147.9555222	223.4926174
11496	s1	41.5728	46,XY	214.2208035	188.2658578	157.0991931	202.7477915
11497	fa	37.5821	46,XY	240.4715965	204.8451139	173.3385486	222.0782045
11497	mo	38.5416	46,XX	208.2274916	176.930504	144.0633843	233.6921085
11497	p1	36.2457	46,XY	190.4490359	146.9058952	120.0359399	200.6202069
11497	s1	32.0218	46,XY	182.3568039	159.0803208	124.1587502	209.3137583
11498	fa	35.7849	46,XY	202.0715538	197.5394632	165.4593604	218.4085263
11498	mo	38.9437	46,XX	336.5714591	335.9535404	279.1664205	223.4478054
11498	p1	39.2621	46,XY	280.0501914	271.1532137	228.9641495	216.6337478
11498	s1	39.3463	46,XY	232.8943518	222.5868291	190.403672	211.2528123
11499	fa	38.5143	46,XY	218.2893644	208.7460244	176.359084	266.6396123
11499	mo	37.4233	46,XX	287.3048756	277.4037314	231.390248	254.905499
11499	p1	41.9641	46,XY	256.7766257	243.8787647	209.2761829	232.1779925
11499	s1	37.0494	46,XY	225.8472053	214.83092	187.47744	244.9122318
11501	fa	35.5744	46,XY	224.6349952	190.7399309	164.2724356	242.3467112
11501	mo	31.7763	46,XX	162.4709025	133.3858742	110.3837346	214.882067
11501	p1	37.7236	46,XY	235.5872716	200.3898555	174.3516879	222.7454519
11501	s1	41.7994	46,XY	191.0697283	150.5620003	126.0931975	225.7559393
11502	fa	40.4213	46,XY	201.4245306	179.2138631	145.1551533	290.4593321
11502	mo	42.1918	46,XX	214.5195397	194.9207506	156.0826195	296.8776314
11502	p1	44.9941	46,XX	288.1982458	263.5251384	218.4028573	315.5243808
11502	s1	38.571	46,XY	231.6761118	211.7562335	169.239757	308.0488468
11504	fa	45.4661	46,XY	227.8183919	245.0264021	201.0557316	323.0726022
11504	mo	37.6879	46,XX	421.7393108	459.081606	385.6272172	275.1460731
11504	p1	42.4358	46,XY	255.1550893	267.5493048	223.318833	297.2901135
11504	s1	45.1764	46,XY	376.7662946	422.9838002	355.755365	298.496926
11505	fa	38.588	46,XY	264.6944021	230.2841252	179.0226668	242.0358061
11505	mo	38.689	46,XX	306.9747171	275.3912342	216.4260298	205.3894918
11505	p1	38.1985	46,XY	315.9450656	272.4947765	214.5567671	229.4577575
11505	s1	39.7708	46,XX	263.9172458	227.709713	175.7825674	236.4178977
11508	fa	32.2223	46,XY	353.450871	322.7851202	259.7805454	273.8891651
11508	mo	39.6669	46,XX	259.1311907	221.9474714	186.7029354	266.5029813
11508	p1	47.5255	46,XY	346.3921909	354.3957326	292.0934376	331.0092512
11508	s1	44.3656	46,XY	311.1242447	284.6435565	235.5895859	266.0768965
11509	fa	39.5445	46,XY	340.9342857	318.5971331	259.9815398	268.0139928
11509	mo	41.8999	46,XX	267.2979797	257.623253	206.8743203	300.0914477
11509	p1	41.4495	46,XY	294.4492071	272.8807513	231.7025135	268.1576376
11509	s1	43.724	46,XY	342.3072313	323.5537391	262.8702772	308.2390971
11510	fa	34.7877	46,XY	289.2780276	284.198297	239.5831477	214.2297991
11510	mo	37.9154	46,XX	300.6335521	284.8156182	241.252543	208.7727541
11510	p1	38.7663	46,XY	279.8312114	269.6438799	231.0783679	212.4220826
11510	s1	37.5017	46,XX	197.8637658	190.0510022	158.4934372	214.7752773
11511	fa	36.307	46,XY	179.2199281	153.4967463	133.6803738	225.40607
11511	mo	38.1539	46,XX	245.2280605	208.5142167	189.6104985	198.8378126
11511	p1	38.9894	46,XY	182.9673246	153.1499056	139.841598	215.3636841
11511	s1	30.3482	46,XY	228.7652577	191.4971022	173.3196697	198.805751
11512	fa	36.9954	46,XY	342.1696603	313.8730726	253.2055337	208.4690717
11512	mo	39.916	46,XX	333.2819611	301.4221585	244.3979023	194.0701506
11512	p1	38.9439	46,XY	327.4683981	294.8487571	238.6960046	229.0393605
11512	s1	41.9377	46,XX	359.794286	325.9522554	262.3677503	170.5562188
11518	fa	39.9897	46,XY	192.9420964	190.8051833	163.0413165	231.8094843
11518	mo	42.2892	46,XX	273.5691545	274.8175726	232.2282443	270.0929914
11518	p1	46.0874	46,XY	258.4200962	257.1789038	220.1164164	267.2563165
11518	s1	48.0687	46,XX	191.1307545	186.2917563	154.1292636	243.5109791
11519	fa	42.6555	46,XY	200.3863349	188.9480878	164.1654652	288.3350185
11519	mo	39.7571	46,XX	271.576736	270.9475583	226.2973574	294.2184598
11519	p1	38.104	46,XY	270.5611503	273.529636	228.9640633	309.7585902
11519	s1	40.7309	46,XX	214.5289847	208.4753476	175.2746277	280.9628015
11520	fa	36.773	46,XY	147.9957653	110.2025319	87.79285527	209.4136621
11520	mo	30.4325	46,XX	222.2945637	169.4775061	142.9927435	227.52318
11520	p1	44.3477	46,XY	189.6609652	175.0988056	142.150927	246.6810125
11520	s1	29.6641	46,XY	180.5107741	157.3922043	125.654242	180.4847393
11521	fa	36.1064	46,XY	303.4365099	299.7349589	251.6879741	267.9326281
11521	mo	42.1936	46,XX	233.2255979	221.3237519	181.6112712	258.9983879
11521	p1	44.3023	46,XY	256.400948	241.8137311	198.2368109	252.3115836
11521	s1	39.1724	46,XX	236.7573017	233.8603867	192.9377146	300.9618172
11523	fa	40.762	46,XY	281.1054583	270.9761214	232.2115369	293.0437562
11523	mo	42.6754	46,XX	384.476852	381.2256103	315.8326968	271.7676551
11523	p1	44.2586	46,XY	310.0359844	311.5053303	255.3180625	283.6340944
11523	s1	44.363	46,XX	262.4840365	251.2980993	209.6622561	273.6805279
11524	fa	42.3165	46,XY	289.5498902	278.4310919	228.4435937	238.6723113
11524	mo	42.303	46,XX	265.8218583	255.7485271	212.8132757	271.5668135
11524	p1	42.3637	46,XY	237.6157597	234.6904706	194.3722259	284.3477975
11524	s1	40.1465	46,XY	207.1382527	191.2144859	162.1619153	233.0024138
11526	fa	34.2747	46,XY	186.602906	148.4887583	117.0107008	193.5369672
11526	mo	41.8462	46,XX	209.545991	158.0112884	141.2837167	197.7706557
11526	p1	35.6922	46,XY	180.0860963	146.2747111	119.4778318	183.9478691
11526	s1	36.1791	46,XX	205.609659	173.3528914	145.9470615	200.4472195
11530	fa	40.5527	46,XY	271.4426174	285.8160236	241.2378625	302.1461698
11530	mo	37.7312	46,XX	317.8253284	334.6962315	278.9115287	255.8958156
11530	p1	41.5322	46,XY	304.5929132	327.3184368	275.727588	250.0151133
11530	s1	36.9279	46,XX	296.9566699	312.5117126	264.8268653	257.5400503
11537	fa	46.1764	46,XY	287.7947207	285.1128299	232.6767208	323.1400949
11537	mo	44.3883	46,XX	304.4593841	301.7349883	245.2503626	296.0064508
11537	p1	38.196	46,XX	273.4176895	265.0879506	217.1586903	329.8197034
11537	s1	41.4972	46,XX	286.8670491	289.1181178	234.3282599	324.4149979
11540	fa	44.4737	46,XY	393.0572527	456.6004938	387.5452982	293.0440253
11540	mo	39.0882	46,XX	321.2824259	358.6683613	312.4289855	242.8041419
11540	p1	39.4646	46,XY	438.9085844	498.2060677	429.5589802	269.7823173
11540	s1	40.0374	46,XX	314.8483753	345.4784107	298.6925557	258.1097004
11542	fa	41.6564	46,XY	276.1188494	238.7155838	195.8810651	252.5940076
11542	mo	42.5278	46,XX	190.6225721	163.4445305	131.0567049	239.6550021
11542	p1	39.4474	46,XX	225.0424092	189.363832	155.8150854	220.7163451
11542	s1	36.5276	46,XX	392.6789795	445.5104291	361.9285143	347.5361414
11543	fa	41.2971	46,XY	210.9397512	184.416953	145.6191032	258.4250858
11543	mo	36.0258	46,XX	170.9640658	140.9258962	115.0258981	231.5301215
11543	p1	37.4923	46,XY	197.7715516	168.7587282	136.6111619	230.6159482
11543	s1	37.9249	46,XX	153.5328304	127.0769907	98.97173975	252.1126518
11544	fa	45.6511	46,XY	198.6243637	168.8750372	139.4094191	237.003332
11544	mo	31.9469	46,XX	231.2792531	206.9997402	165.7208263	262.6977943
11544	p1	39.1221	46,XY	241.5384055	231.0203184	179.9767054	252.1106785
11544	s1	46.5728	46,XY	218.3463309	201.6614055	164.1424465	290.3187844
11545	fa	38.3874	46,XY	218.8189264	227.5079711	189.545007	324.3081613
11545	mo	46.4558	46,XX	289.8529725	307.4315993	264.6798318	334.681764
11545	p1	46.4048	46,XY	245.4154564	247.8890554	216.3608075	324.3841902
11545	s1	47.8829	46,XY	238.9026504	260.1884936	224.7041568	337.6833107
11546	fa	40.5139	46,XY	265.9926593	261.2815609	223.1989515	259.9589378
11546	mo	42.5664	46,XX	219.4854028	214.6902805	178.5597717	223.4313783
11546	p1	46.0492	46,XY	247.2283768	240.5321287	204.4416262	235.6302993
11546	s1	43.2234	46,XY	189.4977704	183.6493438	149.8526261	233.9387485
11549	fa	31.7631	46,XY	332.2189412	324.0275987	272.0668533	253.9250351
11549	mo	40.0929	46,XX	266.5741573	264.2272557	220.4327117	224.2984883
11549	p1	42.6196	46,XY	388.0809574	368.9303142	323.7488543	231.4653042
11549	s1	38.8728	46,XX	245.9136395	241.9593377	200.9893807	251.5506817
11551	fa	35.1216	46,XY	430.5600719	434.00461	363.1207007	265.7350839
11551	mo	44.7525	46,XX	246.3868519	238.762308	202.5257434	258.5834579
11551	p1	45.7256	46,XY	272.9786015	265.0752775	226.7935977	268.3033264
11551	s1	36.7277	46,XX	402.7921049	394.7935719	330.9002924	256.3552535
11552	fa	44.3465	46,XY	208.9089175	192.6846926	174.2357721	230.855007
11552	mo	35.9629	46,XX	205.9162311	187.8710709	169.4351679	235.5800143
11552	p1	41.7024	46,XY	298.0114598	276.4269872	253.1329931	229.7824427
11552	s1	38.8751	46,XX	194.9676324	178.857303	165.3483421	231.8057336
11554	fa	34.4219	46,XY	236.6857266	203.3611286	170.4480772	243.5603472
11554	mo	44.7399	46,XX	322.3331237	277.8304887	232.1686012	210.4740238
11554	p1	34.5948	46,XY	204.4395351	160.7761602	125.2325012	177.1030032
11556	fa	32.8805	46,XY	189.3896865	148.9059446	119.0401606	234.2122696
11556	mo	40.0072	46,XX	194.7206399	163.3285626	132.8539196	266.8191213
11556	p1	34.8425	46,XY	235.2529239	198.3286939	162.2573964	223.8450833
11556	s1	42.333	46,XX	196.8380419	165.1574768	135.0709848	278.3850904
11561	fa	36.4807	46,XY	162.9591008	134.4469746	110.7021886	229.2286466
11561	mo	33.9835	46,XX	207.7472688	174.741414	140.4650296	232.7911443
11561	p1	35.4024	46,XY	160.9918128	127.9158662	107.5492057	230.7262915
11561	s1	38.5988	46,XY	194.8465076	159.5874833	132.0016857	223.1255937
11563	fa	37.4216	46,XY	237.7616321	238.3187121	200.1444798	227.6494929
11563	mo	42.3617	46,XX	363.9351192	364.8060052	310.5042213	283.275726
11563	p1	43.4929	46,XY	328.9427897	322.6928333	274.7349567	278.9331493
11563	s1	41.3716	46,XX	389.1453441	408.9946807	344.2622475	285.1642789
11564	fa	39.5972	46,XY	428.6664991	472.0127224	393.8180813	255.2795493
11564	mo	36.4387	46,XX	343.2771315	369.8124269	309.0209036	247.6154507
11564	p1	38.2793	46,XY	377.0308198	408.4770766	343.1024078	238.0066321
11564	s1	36.0129	46,XX	396.5056199	424.3658053	358.1738766	235.5007821
11565	fa	35.2014	46,XY	220.7853018	191.3102472	154.888726	244.5378417
11565	mo	36.3824	46,XX	230.6405067	195.3511574	156.4210534	271.5230759
11565	p1	30.4397	46,XY	182.6362646	145.0837469	115.9720146	244.0492227
11565	s1	33.8221	46,XY	163.9381066	131.4941308	109.9369939	235.9841447
11568	fa	61.3759	46,XY	292.2624185	274.0465476	229.3216067	273.5193434
11568	mo	51.7787	46,XX	293.4202141	268.891523	223.5206112	217.037297
11568	p1	40.5857	46,XX	301.8100565	276.7081731	232.5676285	225.0886437
11568	s1	53.6325	46,XX	256.1721292	232.8005437	196.4470549	265.8003485
11569	fa	34.4889	46,XY	186.0966562	159.8812194	128.1792113	211.0975027
11569	mo	39.913	46,XX	173.9167171	146.9292846	120.6271975	224.3619542
11569	p1	40.5052	46,XX	150.5667897	122.0346577	100.4926116	190.1986179
11569	s1	39.6551	46,XY	152.469148	126.4664121	103.955355	199.3494693
11571	fa	43.1092	46,XY	220.3069222	216.1932301	184.6923627	262.3974418
11571	mo	40.8879	46,XX	291.3118803	288.1549544	242.0536801	310.1867374
11571	p1	41.4773	46,XY	216.4098568	210.0768464	179.7961777	299.693352
11571	s1	44.6161	46,XX	260.7521686	252.5789831	213.0235498	300.3492735
11573	fa	40.9252	46,XY	173.7366439	142.9560072	114.0511633	282.5689326
11573	mo	36.2398	46,XX	197.5943385	163.3239705	127.2661549	210.8168003
11573	p1	41.7679	46,XY	213.7993944	181.0543778	145.4020911	271.1376737
11573	s1	40.5769	46,XX	154.6167639	120.9647804	95.50310645	226.8485251
11575	fa	46.4288	46,XY	317.4215885	279.9249522	215.5986515	235.4724326
11575	mo	39.1228	46,XX	199.8769216	165.2625843	128.6850634	209.1627659
11575	p1	35.956	46,XY	197.2362773	170.8393769	124.3864724	187.761626
11575	s1	43.4681	46,XX	219.472401	187.8339159	140.2364799	238.3117431
11577	fa	36.9073	46,XY	282.3054255	298.4537211	244.9468443	235.4039436
11577	mo	39.2118	46,XX	283.5281288	308.5534536	243.2327344	285.0183526
11577	p1	40.5455	46,XY	291.0211984	310.0088782	262.308271	262.2814019
11577	s1	38.8365	46,XX	266.4367018	277.6293659	230.1628623	264.0610408
11578	fa	40.0842	46,XY	347.9164289	331.9059557	286.2421271	271.5418342
11578	mo	45.4748	46,XX	246.977864	238.6792624	202.3687845	236.7472328
11578	p1	44.8779	46,XY	271.2681482	263.737547	222.9776052	288.7439729
11578	s1	40.2598	46,XY	378.0601888	360.7671675	302.2243859	265.4198995
11580	fa	37.0841	46,XY	254.2697684	221.6980145	183.775077	245.7126655
11580	mo	37.9824	46,XX	189.1945235	163.6726886	136.2964601	256.1936908
11580	p1	40.7015	46,XY	254.3552788	210.6044543	179.7589769	196.7401652
11580	s1	39.6055	46,XY	279.8846728	253.8352979	203.7535191	236.7193554
11581	fa	40.2009	46,XY	214.7780016	176.2008592	142.9621393	213.0364295
11581	mo	37.2922	46,XX	179.764133	156.6337347	126.9763293	275.5961509
11581	p1	38.6391	46,XY	208.4856157	172.019739	139.0163505	226.4667416
11581	s1	42.8271	46,XY	199.8362461	165.8341903	135.1368643	256.5246447
11584	fa	39.5976	46,XY	247.7786881	213.8756334	173.9282179	246.6231779
11584	mo	38.2828	46,XX	331.9529831	289.6872282	235.1459838	249.5942117
11584	p1	36.3098	46,XY	305.9079138	270.9157883	218.9814687	263.7809823
11584	s1	40.1738	46,XY	338.0860163	286.6597183	238.3747617	264.2641689
11587	mo	36.6872	46,XX	247.9242972	240.1830424	198.7021813	260.0445328
11587	s1	38.6618	46,XX	170.7826722	149.5053644	122.2305566	296.4467586
11590	fa	34.2123	46,XY	261.3026753	236.1070238	188.0487427	246.9813971
11590	mo	36.9581	46,XX	242.1123865	210.0633258	174.1146506	231.9841717
11590	p1	34.4691	46,XY	287.3304116	249.2593431	211.6073043	276.2759536
11590	s1	41.8279	46,XX	234.5223956	205.8349406	171.0309785	251.7954375
11592	fa	38.0519	46,XY	205.212101	225.3501139	183.5533399	207.8409699
11592	mo	36.8484	46,XX	260.7812663	280.1098211	229.9247729	230.603327
11592	p1	47.1383	46,XY	248.2922774	263.747692	219.235314	245.2531844
11592	s1	42.5937	46,XX	273.3352261	298.3931612	244.7570103	246.5618969
11597	fa	32.5576	46,XY	144.4590934	116.6778753	89.45950153	279.9927686
11597	mo	43.8127	46,XX	382.7857188	348.7875625	290.3858167	255.3838921
11597	p1	38.6593	46,XY	230.5395222	202.1820509	163.8648398	259.9528455
11597	s1	41.1176	46,XY	232.6059887	205.4771221	159.0005253	256.4213317
11599	fa	35.8643	46,XY	268.5531006	253.125409	221.7625884	267.7429428
11599	mo	43.1615	46,XX	278.5601951	266.3521713	231.2763304	254.3315357
11599	p1	41.6908	46,XY	237.7789129	220.4645617	188.6403395	228.188164
11599	s1	43.0643	46,XY	283.8056037	270.8067218	232.2813405	256.4792455
11600	fa	41.6587	46,XY	263.2055249	247.625537	198.6429405	204.19653
11600	mo	37.8024	46,XX	231.2339957	211.8879386	165.4856129	283.712801
11600	p1	38.8286	46,XY	311.8732069	291.6674364	232.353128	259.0833298
11600	s1	37.7981	46,XY	203.8261547	187.5487726	145.2556257	222.3466521
11601	fa	38.9284	46,XY	280.6618623	263.7759528	208.493542	311.2527165
11601	mo	38.5975	46,XX	189.372458	171.7958863	135.0899238	246.939301
11601	p1	39.5716	46,XY	265.9484807	255.5134599	195.7363362	278.0316444
11601	s1	39.5007	46,XY	287.979532	265.356581	215.9733878	286.7391385
11610	fa	36.248	46,XY	248.5477439	255.8426241	210.6957625	272.6185178
11610	mo	37.9873	46,XX	400.4774009	418.3230127	350.2188013	298.9541981
11610	p1	39.6884	46,XY	354.4645546	372.370993	312.9139328	290.4745737
11610	s1	37.6642	46,XY	313.6017391	322.7944887	267.847098	297.3659228
11611	fa	42.7359	46,XY	198.1022012	182.2283904	146.5280167	269.1042711
11611	mo	44.2961	46,XX	187.8853038	172.3113264	139.7469905	227.1727707
11611	p1	39.7147	46,XX	202.7285476	186.9094052	149.0267667	259.1057163
11611	s1	42.2297	46,XY	177.3863516	163.9758199	129.1097656	231.9103411
11615	fa	43.0451	46,XY	231.5484825	193.9982753	166.5162043	225.5476003
11615	mo	29.5846	46,XX	241.9383151	212.1313675	166.6718495	192.3473923
11615	p1	33.0739	46,XY	221.8628274	206.7329516	167.7838618	180.0016137
11615	s1	32.5569	46,XX	252.0832228	207.2487183	163.0785896	187.2525835
11620	fa	40.6905	46,XY	207.8314476	159.3822624	134.4962583	187.3069038
11620	mo	34.4984	46,XX	266.6818331	220.6665617	187.6548864	285.9279807
11620	p1	39.4891	46,XY	228.1919961	197.0854265	154.8916874	239.4072087
11620	s1	41.1455	46,XX	186.4796879	160.7588481	130.5652704	221.1974819
11622	fa	36.8119	46,XY	243.9630888	197.2385591	157.242993	277.8622228
11622	mo	28.7058	46,XX	220.5251804	182.4551935	142.1728942	210.6643694
11622	p1	32.3519	46,XY	210.3077461	175.2328194	135.548144	261.7874781
11622	s1	39.4951	46,XX	221.1579455	180.9909274	133.0244342	262.343455
11625	fa	35.955	46,XY	205.4773448	165.617496	133.3185	222.6024036
11625	mo	35.7497	46,XX	182.4609476	147.6616551	117.8835067	230.8717287
11625	p1	48.7857	46,XY	246.7852895	221.8326508	171.8767316	238.7696692
11625	s1	48.646	46,XY	190.9325216	165.0415546	129.7731914	224.7029731
11627	fa	35.6199	46,XY	212.0606546	167.0711407	130.2571503	271.9540259
11627	mo	37.5801	46,XX	242.0206072	191.2528004	147.8853613	224.7716783
11627	p1	36.5144	46,XY	275.7313695	220.5176605	168.9508797	230.6571047
11627	s1	34.5341	46,XX	297.3438847	237.4034917	184.3491891	279.0350158
11630	fa	33.3777	46,XY	210.0929869	174.3274606	140.648397	205.1327534
11630	mo	31.2293	46,XX	190.2735683	168.7250628	135.778473	229.6383935
11630	p1	42.2202	46,XY	233.6763461	192.2693327	159.1936245	205.2777526
11630	s1	39.0203	46,XY	200.6312011	155.7017415	129.4302367	219.7394054
11634	fa	38.6393	46,XY	282.4146258	250.2161878	202.9053321	190.5936432
11634	mo	39.017	46,XX	205.9010528	176.1441893	141.3553067	201.7599025
11634	p1	37.6151	46,XY	315.6335145	269.1721226	220.7267826	183.8832045
11634	s1	42.1162	46,XY	302.9731044	260.0736083	208.8949145	214.341267
11638	fa	40.4708	46,XY	265.4927367	239.887826	194.2124528	206.8833711
11638	mo	36.0567	46,XX	475.0093317	443.9836699	372.2468593	245.6058246
11638	p1	40.2604	46,XY	366.1198356	302.6846186	252.522578	227.4500851
11638	s1	36.9842	46,XY	359.1574705	308.6640855	256.2213053	219.6352242
11641	fa	33.2916	46,XY	191.438992	163.140749	130.8978842	227.6838205
11641	mo	42.7968	46,XX	178.0631036	153.0936238	127.9357335	255.0314259
11641	p1	41.5897	46,XY	186.3448783	152.4936608	141.9659194	275.431554
11641	s1	31.7485	46,XY	212.8235219	183.9400808	153.6946102	262.9303629
11642	fa	38.6354	46,XY	209.0609059	178.8022265	175.5595473	231.5726206
11642	mo	36.9333	46,XX	180.9924452	165.3279907	153.2801022	215.868038
11642	p1	39.3457	46,XY	199.8360597	179.6405402	164.8373266	239.4252834
11642	s1	37.508	46,XX	215.9783844	196.1062744	189.6306566	207.9446192
11644	fa	46.3742	46,XY	285.4271377	228.4961216	196.3905217	240.8677582
11644	mo	35.8942	46,XX	228.9075999	199.305127	156.2148388	218.6011221
11644	p1	30.7274	46,XY	247.6183786	219.718006	187.3198947	220.0235642
11644	s1	40.4761	46,XX	255.715314	200.4085859	167.541998	235.094964
11645	fa	36.8718	46,XY	244.2322523	209.8211662	176.2416445	221.4342041
11645	mo	36.2061	46,XX	184.2661491	151.912326	117.7943311	264.8231894
11645	p1	49.6782	46,XY	185.6383547	158.4677968	128.1892929	259.6303195
11645	s1	32.2899	46,XX	216.5177944	178.4914583	143.8994856	242.1469508
11646	fa	45.4735	46,XY	204.4434367	177.4920495	138.0157674	236.3576206
11646	mo	34.3981	46,XX	195.3469964	165.3222329	124.870269	234.2131572
11646	p1	37.0792	46,XY	193.5683246	159.8458277	128.0054586	220.3884239
11646	s1	38.406	46,XY	162.4961617	141.092604	105.4961898	250.4244559
11653	fa	35.3732	46,XY	185.2503181	153.9893349	126.674243	234.8091327
11653	mo	39.5788	46,XX	186.8985591	157.0608572	127.7448196	212.5041981
11653	p1	38.0078	46,XY	117.9409453	89.13440262	72.52441165	234.0363455
11653	s1	37.0442	46,XY	183.5842327	147.6435604	117.471741	262.1998443
11654	fa	33.6987	46,XY	392.2158873	376.2773436	321.5113144	275.4087652
11654	mo	34.9475	46,XX	239.5761129	224.2484746	190.9839998	228.4536604
11654	p1	37.3797	46,XX	313.6382435	302.6982747	261.8339188	266.6537724
11654	s1	37.1368	46,XX	278.5433021	257.5480266	220.6569584	265.4458628
11657	fa	38.3976	46,XY	270.1066806	254.3257082	205.6545201	196.2911077
11657	mo	40.8176	46,XX	345.7849148	323.3326413	259.9827851	230.3612507
11657	p1	38.4695	46,XY	378.6021258	356.8024731	285.8768635	224.8025402
11657	s1	35.6147	46,XX	317.5285138	295.3035264	236.9778022	219.4956781
11659	fa	33.7181	46,XY	186.8463362	152.9048914	122.1381592	241.2623811
11659	mo	35.2406	46,XX	162.979925	131.0113107	108.0704264	261.1410871
11659	p1	46.762	46,XX	225.8364809	203.6799982	164.6182798	298.2942284
11659	s1	43.9701	46,XX	191.5292124	153.7109967	126.0937167	224.754722
11664	fa	37.1652	46,XY	239.1471517	220.8224583	184.4881771	233.4848836
11664	mo	36.3835	46,XX	343.9884412	324.6442555	276.9916767	233.7788892
11664	p1	37.0849	46,XY	267.3438701	252.0915469	213.797889	204.6929216
11665	fa	39.897	46,XY	213.4475585	179.1187148	144.1308035	246.6970217
11665	mo	37.4638	46,XX	370.079733	364.0409326	292.9741956	257.3794763
11665	p1	43.3755	46,XY	216.3733778	153.2273311	131.1938767	223.6822764
11665	s1	37.0605	46,XY	395.2578937	373.5762758	303.7778767	254.0480771
11666	fa	35.5186	46,XY	192.2658492	151.7771204	118.6675901	221.9984566
11666	mo	38.9341	46,XX	144.1556993	115.142299	88.47651116	227.49269
11666	p1	38.4371	46,XY	169.5389664	132.6698908	104.0562373	248.6247199
11666	s1	34.6846	46,XY	183.2901296	142.8229809	110.7826913	252.3917657
11671	fa	35.4673	46,XY	301.4018643	279.187103	219.6829192	217.4599986
11671	mo	37.2218	46,XX	260.2490457	234.3517409	190.0447229	242.0921997
11671	p1	35.7765	46,XY	246.5392183	230.0657986	181.0538575	228.2113484
11671	s1	41.1976	46,XY	259.1039786	231.3532209	181.0997081	228.5850881
11673	fa	44.859	46,XY	249.0780691	225.2801168	179.0751763	258.9426668
11673	mo	44.1055	46,XX	294.4846584	269.3511295	219.5230376	243.3252875
11673	p1	40.1281	46,XY	236.8449523	208.3353538	169.6383997	268.9891819
11673	s1	48.3239	46,XY	304.0445968	281.124624	223.2966849	229.3341868
11676	fa	34.0458	46,XY	468.5846104	509.4012924	448.9428946	287.8074936
11676	mo	48.1094	46,XX	215.3389481	185.2387707	143.7157811	233.0604142
11676	p1	39.8086	46,XX	285.2286119	244.1409853	187.6144016	244.6371175
11676	s1	40.7018	46,XX	285.1442138	246.141949	191.4450958	230.2860771
11677	fa	37.2822	46,XY	298.8346661	296.4842737	259.4162004	222.3758565
11677	mo	36.8509	46,XX	254.5248275	241.9088953	206.6898411	262.4271778
11677	p1	40.4611	46,XY	256.4540705	254.0075962	220.5212743	232.0970222
11677	s1	35.7211	46,XX	280.5064794	268.343246	228.8686519	265.0754071
11678	fa	41.3945	46,XY	263.6983674	267.1810997	205.6203924	304.565155
11678	mo	39.8533	46,XX	299.5421917	293.8576592	241.9488474	278.5604635
11678	p1	40.9411	46,XY	255.3628134	251.1912135	203.3889335	297.2841594
11678	s1	41.5072	46,XY	249.7074043	240.3906473	189.8600725	289.74083
11679	fa	38.2736	46,XY	298.5104346	252.7266304	214.7455862	249.4931232
11679	mo	32.2591	46,XX	282.3124274	257.8039156	215.3790197	247.3751337
11679	p1	35.5669	46,XY	249.1770487	203.8290343	173.2112348	239.3171346
11679	s1	41.3046	46,XY	231.9584677	188.0586641	156.5796546	246.5869068
11685	fa	35.9676	46,XY	253.3696035	238.9323073	208.4668794	276.0648036
11685	mo	37.9637	46,XX	230.5421885	218.7896252	188.7288822	274.8556434
11685	p1	36.8053	46,XY	182.3635408	174.1751019	148.247852	272.7398698
11685	s1	38.798	46,XY	207.0924381	187.2822915	164.9162328	290.1793951
11689	fa	36.129	46,XY	295.3445556	300.2547665	249.1689963	243.8095447
11689	mo	35.4916	46,XX	324.4456871	352.2812575	298.9389039	328.6849204
11689	p1	36.1487	46,XY	268.6586812	283.2615012	239.3144613	288.197326
11689	s1	34.4952	46,XX	257.3971311	257.9515171	218.9305565	275.9207701
11691	fa	37.6291	46,XY	258.8838297	259.003031	218.7668586	251.5015469
11691	mo	40.6009	46,XX	415.6717777	412.7640609	353.9021714	253.6488575
11691	p1	41.5823	46,XY	262.512722	258.9692016	218.7164571	248.2127299
11691	s1	37.9674	46,XY	360.6576821	380.3831508	320.392758	261.5593186
11694	fa	35.5242	46,XY	313.322885	316.1370536	262.5877571	247.3450644
11694	mo	36.7109	46,XX	260.1752876	263.1563652	218.4639076	266.993461
11694	p1	37.6399	46,XY	199.2223769	202.0854919	167.1920843	286.3665929
11694	s1	39.5088	46,XX	387.045156	398.6990498	327.8280618	286.4607128
11696	fa	41.042	46,XY	222.7939756	235.4875245	196.6898949	251.3726112
11696	mo	38.6309	46,XX	311.0561574	340.1019873	285.849238	264.2080573
11696	p1	38.5236	46,XY	211.6221816	230.3840485	190.1767574	259.4592869
11696	s1	33.9735	46,XY	211.5350555	233.8208714	186.1260492	269.9184476
11700	fa	36.6133	46,XY	160.1711155	121.0055912	100.4341774	261.8901098
11700	mo	35.2548	46,XX	317.7424019	293.8489508	230.0012102	220.3326958
11700	p1	34.1779	46,XY	247.9533306	213.7170884	166.2401727	213.0824522
11700	s1	33.2473	46,XX	222.9580063	178.9369956	146.7084545	259.4369622
11707	fa	39.8956	46,XY	332.6164046	337.8799559	283.046752	263.650939
11707	mo	38.8936	46,XX	286.0225919	293.1373185	243.4470795	264.3626851
11707	p1	39.9892	46,XY	353.9412539	370.9871093	310.3576298	229.2197406
11707	s1	38.9423	46,XX	291.6512997	293.4508152	243.0970949	297.6119595
11711	fa	35.6389	46,XY	202.6092953	190.4099173	150.981465	262.5379005
11711	mo	39.4637	46,XX	248.4902538	228.3706373	177.9251988	290.8803503
11711	p1	34.3504	46,XY	240.6495091	228.4218573	187.0509028	276.7201046
11711	s1	40.0782	46,XY	198.9016645	167.087198	138.8550384	255.9137381
11712	fa	34.9682	46,XY	217.1332417	204.1106539	186.7742692	185.0947361
11712	mo	45.4405	46,XX	219.3256889	201.2755954	189.2539328	212.1841103
11712	p1	45.7334	46,XY	227.1214141	208.945676	187.1064328	194.3881946
11712	s1	46.1518	46,XX	212.2801352	199.690785	181.6235409	197.3041604
11714	fa	40.0322	46,XY	349.6593862	370.7165414	313.2744808	283.0554049
11714	mo	41.887	46,XX	261.0004092	262.8222215	224.9829303	278.5615451
11714	p1	44.636	46,XY	202.0286702	208.3037713	176.0466888	322.8328466
11714	s1	41.5673	46,XY	389.7903167	411.2558713	337.2803461	257.9119279
11715	fa	44.137	46,XY	251.8473437	263.881467	218.9233523	245.6341328
11715	mo	41.2041	46,XX	258.4525193	267.7771367	216.5894494	268.6178565
11715	p1	41.9331	46,XY	295.1408889	319.7638119	256.2821892	249.4818044
11715	s1	42.9575	46,XX	213.5245943	220.6827886	185.1249879	260.0419501
11716	fa	39.0974	46,XY	137.1989989	112.5576989	88.37603864	225.8935694
11716	mo	40.814	46,XX	221.4488605	186.7170282	151.4323516	229.3415766
11716	p1	43.9152	46,XY	224.9358638	186.2837445	153.2391215	252.4790829
11716	s1	36.6855	46,XY	160.8881457	132.7154457	108.7792179	226.1465026
11718	fa	37.2287	46,XY	226.1668162	224.5240595	186.8984592	242.4913135
11718	mo	42.2457	46,XX	247.6654429	247.8984443	204.9683952	245.6534428
11718	p1	44.8312	46,XY	233.8389952	222.8087457	185.0629324	223.9214971
11718	s1	38.4711	46,XX	266.697823	266.6013153	226.3522488	264.9624443
11720	fa	41.5476	46,XY	211.2113368	182.7352288	153.4997609	278.0304006
11720	mo	38.6452	46,XX	297.4578276	225.242004	179.1939663	230.7104437
11720	p1	39.0086	46,XY	192.7665111	159.8389981	133.361874	224.1247671
11720	s1	38.6901	46,XX	220.4887306	185.7195912	151.6377575	252.6022577
11721	fa	38.8668	46,XY	255.3674921	245.6508491	201.5348146	290.7841973
11721	mo	38.2146	46,XX	264.4614796	254.8324062	212.5606444	351.2185837
11721	p1	43.1763	46,XY	319.6993369	307.3002821	256.4068714	330.9883255
11721	s1	43.8204	46,XY	314.0242666	301.1843596	249.9610531	287.5241095
11722	mo	42.8645	46,XX	159.8094396	156.481545	128.1212503	230.1922192
11722	s1	42.9997	46,XY	239.2807392	240.7940069	199.92217	221.8347208
11723	fa	36.5962	46,XY	261.5913203	228.0846603	183.873189	194.718767
11723	mo	39.9244	46,XX	222.3657886	190.4976201	157.3821189	221.8430437
11723	p1	44.3778	46,XY	263.3247347	230.3983805	186.5229912	185.8637233
11723	s1	40.6865	46,XX	221.5724355	193.9701904	156.5261205	204.5068861
11724	fa	39.3654	46,XY	234.0380131	211.8435411	200.2726591	252.2196465
11724	mo	35.2706	46,XX	286.3381184	254.2311543	244.2077349	221.3085672
11724	p1	37.5974	46,XY	210.3661607	193.1292918	180.0906446	223.1159206
11724	s1	38.0497	46,XX	254.8200797	234.3726473	219.3722071	243.0396764
11726	mo	41.2548	46,XX	283.7195454	245.7251992	204.6782435	259.0839018
11729	fa	43.2374	46,XY	217.1764451	203.37135	167.2579757	252.2867504
11729	mo	36.5754	46,XX	229.3565319	196.936516	163.5060724	264.7800986
11729	p1	51.3558	46,XY	139.5278725	128.1313235	103.9435987	251.2380088
11729	s1	28.8449	46,XX	145.1817037	115.1577359	92.46649033	229.7892499
11730	fa	39.8463	46,XY	263.0403879	290.7367419	226.4872774	263.757704
11730	mo	44.1116	46,XX	230.8697594	252.3993428	203.027775	249.2775837
11730	p1	42.6837	46,XY	267.5893479	291.4548043	239.5621748	259.3501686
11731	mo	41.0606	46,XX	319.9556853	331.7588287	272.0892211	261.4446545
11731	s1	41.3274	46,XX	240.1963263	238.0980783	196.2612375	239.226756
11736	fa	39.1551	46,XY	162.1154914	127.2644165	100.3358439	220.6632318
11736	mo	37.3948	46,XX	232.3699441	192.773831	164.4153733	215.2471458
11736	p1	35.277	46,XY	210.3914536	177.5381336	150.2797857	205.1583723
11736	s1	35.5741	46,XX	231.7769156	197.4624171	163.9627332	245.4146404
11740	fa	46.3377	46,XY	223.1545582	194.6550269	149.2525525	207.4490263
11740	mo	38.4745	46,XX	189.1837899	159.7858719	122.4447361	237.1962797
11740	p1	40.4442	46,XY	218.863657	181.3135827	135.4148844	210.0866162
11740	s1	35.8908	46,XY	220.3496199	181.8351831	143.8985292	211.6831985
11749	fa	40.2256	46,XY	189.616254	183.1857812	145.5099903	257.415121
11749	mo	43.5394	46,XX	163.1280301	121.6290544	103.465367	194.9616301
11749	p1	32.4973	46,XY	189.5548458	182.3249951	148.2196983	230.5432469
11749	s1	36.7584	46,XY	194.6533263	186.5876213	154.6155437	238.5862711
11753	fa	37.7864	46,XY	243.3135951	216.8896139	178.1579263	229.7140272
11753	p1	41.6463	46,XY	228.5254964	187.7567946	157.8414729	225.2598591
11753	s1	36.4132	46,XX	179.0620075	149.8845767	120.3662408	250.8957563
11765	fa	50.7283	46,XY	210.8722961	177.5699492	144.0414916	265.1184499
11765	mo	39.0042	46,XX	321.5529928	281.160804	232.2890014	271.1502864
11765	p1	32.9491	46,XY	313.7051831	271.3672219	215.7936535	274.4390791
11765	s1	40.9867	46,XX	285.5403977	248.2977273	199.1683481	288.1551559
11766	fa	36.8098	46,XY	216.1474615	215.5243344	182.0996945	254.5971296
11766	mo	40.0665	46,XX	359.5555147	377.0793159	308.7502028	256.3562457
11766	p1	47.0981	46,XY	287.4272181	286.6070963	235.710287	252.0699674
11766	s1	40.3027	46,XX	293.4792681	304.2850615	247.4603438	249.1103122
11768	fa	41.8513	46,XY	323.3672056	319.7103313	270.5580632	241.1183332
11768	mo	36.8946	46,XX	251.9445421	254.0310993	208.5132603	253.6421263
11768	p1	41.0187	46,XY	269.0688679	264.8453379	219.2489442	214.0464981
11768	s1	37.4328	46,XX	250.9241388	244.7068799	200.5626082	231.0597892
11773	fa	41.0559	46,XY	211.0065074	189.1948996	149.6746306	228.8979555
11773	mo	40.9855	46,XX	231.4322264	196.4115474	165.0695978	236.7025387
11773	p1	36.5767	46,XY	226.9656686	201.8581701	162.4688212	244.8826712
11773	s1	39.6643	46,XY	179.3366344	156.7123421	123.6177957	242.5271446
11775	fa	29.4928	46,XY	266.3244986	221.7403984	179.9544296	288.8630501
11775	mo	33.7614	46,XX	321.3643492	274.536567	222.3509689	239.1348974
11775	p1	47.8196	46,XY	326.5789731	298.883921	244.2057232	313.4613221
11775	s1	37.7256	46,XX	347.992363	332.9874905	266.873246	262.2427334
11792	fa	35.0654	46,XY	181.1484078	144.3837119	113.7031566	222.5435475
11792	mo	48.0991	46,XX	211.1970122	179.9395402	140.5162813	217.1769644
11792	p1	37.7082	46,XY	188.9710626	156.1654957	122.9721917	225.632358
11792	s1	35.7993	46,XY	187.2764416	160.0449398	130.5001308	226.7064966
11793	fa	42.3816	46,XY	307.6941977	292.9271134	231.9676463	218.8714906
11793	mo	45.0558	46,XX	238.381342	225.4623942	178.2156052	245.9526862
11793	p1	46.2559	46,XY	256.3098195	233.9647139	189.5415143	238.3279621
11793	s1	52.103	46,XX	238.1559868	224.8448107	177.6922634	235.831664
11798	fa	34.3112	46,XY	223.656536	186.4622987	138.8780728	234.3087162
11798	mo	43.3722	46,XX	173.0905336	141.5922089	103.9455381	288.1965639
11798	p1	36.0402	46,XY	171.3686001	137.8976774	102.7452678	227.1634599
11798	s1	38.9699	46,XX	207.270492	169.4749122	129.2009132	295.7892124
11800	fa	35.2449	46,XY	328.2814898	338.5848318	287.7397865	321.3001053
11800	mo	37.7756	46,XX	193.7349816	188.5935808	159.2227081	249.7740244
11800	p1	39.8494	46,XY	270.8841892	267.3255891	229.1316808	258.3250732
11800	s1	38.3034	46,XY	219.9941556	225.1515548	188.4934497	309.3355501
11804	fa	38.7558	46,XY	277.8122108	284.1898856	234.584931	251.245572
11804	mo	37.8413	46,XX	301.1686647	307.5068404	256.3155424	296.5534202
11804	p1	38.6447	46,XY	368.0738484	382.8159856	315.5634105	268.6353001
11804	s1	36.9381	46,XX	246.6011871	256.9902752	213.8009264	300.79225
11808	fa	40.3169	46,XY	297.7385799	307.320192	261.0361082	235.6811631
11808	mo	39.9166	46,XX	171.4196513	172.0799651	145.4479256	279.9883211
11808	p1	43.57	46,XX	276.1183351	285.640941	243.0043608	228.7951183
11808	s1	40.9294	46,XX	302.4098856	302.6886844	258.3961651	286.4814143
11809	fa	42.2329	46,XY	251.5499234	270.4291292	221.0565696	267.5801555
11809	mo	44.6239	46,XX	310.3974514	319.6350624	270.3987475	249.9811139
11809	p1	45.2247	46,XY	281.91918	294.8287418	246.600346	255.8703797
11809	s1	40.8744	46,XX	335.3178821	354.028454	301.2597941	250.809252
11810	fa	41.4367	46,XY	301.5023414	328.5920621	261.544798	267.4129634
11810	mo	47.7871	46,XX	290.864242	313.3488295	260.410864	223.7565722
11810	p1	35.3359	46,XY	253.2200573	262.6815554	220.494549	230.2560791
11810	s1	36.341	46,XX	269.2638409	288.1118816	239.0517597	259.4558294
11812	fa	40.1855	46,XY	205.6818401	157.9788381	137.2272752	204.4674845
11812	mo	31.448	46,XX	177.505943	146.360507	118.8927754	192.946877
11812	p1	42.0918	46,XY	249.5506127	219.2786812	175.7639255	197.4476174
11812	s1	39.1785	46,XX	219.9093187	194.7751956	156.8154302	227.6879175
11818	fa	36.7252	46,XY	235.2852143	198.8653412	161.8351069	236.8081439
11818	mo	40.92	46,XX	222.2643004	164.375572	143.8489736	231.7779905
11818	p1	30.2625	46,XY	282.2045037	231.2302386	192.26171	219.0103809
11818	s1	36.0323	46,XX	251.0215212	210.2103684	174.9905871	279.9707968
11824	fa	40.7122	46,XY	222.5341586	217.4476128	182.8570633	245.4059601
11824	mo	41.4044	46,XX	205.3979604	199.8756771	172.4790924	305.7021288
11824	p1	39.8469	46,XY	176.0825768	172.4912613	146.1428618	303.8030956
11827	fa	37.7768	46,XY	261.7229403	202.2938083	161.1675243	221.959002
11827	mo	38.3025	46,XX	235.6686	198.1124945	159.5123034	202.2948031
11827	p1	32.6688	46,XY	216.9350235	175.8174534	147.4877151	215.7923672
11827	s1	38.1357	46,XX	269.5940712	224.9451168	181.3604226	207.3055904
11834	fa	35.6698	46,XY	184.9413423	148.1636609	113.4418098	217.3637731
11834	mo	37.7891	46,XX	165.028978	135.415822	102.9688455	220.7534548
11834	p1	37.9659	46,XY	170.356684	141.5177076	109.8355805	227.6085549
11834	s1	41.8035	46,XY	182.1964256	149.6923085	116.6739627	216.5228563
11835	fa	41.6739	46,XY	269.157633	219.9322147	181.5342457	245.7633521
11835	mo	49.3024	46,XX	296.4318167	275.0703935	228.7220636	267.5917878
11835	p1	50.1904	46,XY	270.4115144	217.0298561	181.8658548	260.1365076
11835	s1	39.4069	46,XY	284.4940249	240.6950201	188.856943	245.3375357
11838	fa	40.2007	46,XY	182.1043946	172.70289	145.7286399	270.6607614
11838	mo	41.6975	46,XX	212.6618854	204.6714221	169.6336711	255.410203
11838	p1	41.3214	46,XY	215.5987304	213.2047123	180.4412887	245.4914303
11838	s1	42.0004	46,XY	166.4805163	164.4997982	134.2491976	276.9058633
11839	fa	44.5253	46,XY	226.0819247	198.8257703	164.2101607	234.8728727
11839	mo	43.2151	46,XX	217.9782466	186.7557588	146.8384893	216.1359998
11839	p1	39.1269	46,XY	243.8447629	228.9929291	181.4671407	211.9750254
11839	s1	41.9216	46,XX	278.792169	255.225739	208.3672061	237.7501758
11842	fa	37.4083	46,XY	170.9358803	156.525432	141.563236	236.3491922
11842	mo	41.9384	46,XX	223.7726991	201.3994198	186.8839377	267.4501114
11842	p1	41.6913	46,XY	165.1613911	150.403922	134.1333404	261.284669
11842	s1	42.1318	46,XY	218.1811723	194.0333554	175.7758589	261.9277505
11843	fa	37.3622	46,XY	253.621261	224.7687102	200.1668353	231.8961078
11843	mo	39.7488	46,XX	280.2628089	242.5025337	223.0941982	250.2525779
11843	p1	40.9268	46,XX	264.0195632	230.7858137	215.1276588	257.5820308
11843	s1	37.4535	46,XX	333.0750822	292.2327721	273.1520419	229.4485934
11845	fa	32.6054	46,XY	195.2397139	155.2634457	126.2623165	252.2479291
11845	mo	46.6879	46,XX	338.2042945	298.0392785	246.2331069	197.6686794
11845	p1	65.9416	46,XY	227.6088184	203.8172901	163.7206255	263.2879411
11845	s1	32.1332	46,XX	330.4947895	274.7449093	229.143067	213.6339923
11855	fa	39.3957	46,XY	210.0787649	180.6801023	154.5757532	227.6480776
11855	mo	33.4163	46,XX	165.4889256	133.2390686	107.4110539	211.8909505
11855	p1	41.6685	46,XY	184.8070961	157.7432249	134.1123391	225.0269914
11855	s1	41.4362	46,XX	172.7886111	142.2555317	118.5753842	232.2955841
11857	fa	37.3781	46,XY	236.0002616	192.2868865	162.336591	229.6868005
11857	mo	36.7151	46,XX	198.0273267	163.802335	130.4827351	222.5244726
11857	p1	43.3764	46,XY	193.0329825	161.2222784	136.5353818	238.0648622
11857	s1	35.4415	46,XX	203.1567318	166.8889911	128.02261	228.9639673
11863	fa	41.3582	46,XY	209.7009824	184.337477	139.4822147	276.0504667
11863	mo	32.3066	46,XX	188.4982614	161.4067461	121.2113521	233.463029
11863	p1	42.363	46,XY	215.188433	183.5258836	140.1528063	237.2253738
11863	s1	38.5296	46,XX	130.0587171	111.2543599	82.44034023	243.3423731
11868	fa	40.5344	46,XY	217.9425973	191.0658318	155.6658048	266.4432112
11868	mo	36.8229	46,XX	148.1126671	120.8865924	99.76128985	243.7146719
11868	p1	38.3061	46,XY	168.157966	133.7413174	115.1753898	271.7390823
11868	s1	40.4693	46,XX	183.241328	155.516643	129.2846676	268.6109191
11869	fa	32.0987	46,XY	242.4807622	213.2520834	175.0774954	233.6648787
11869	mo	49.2022	46,XX	164.3639708	135.0205018	107.8282407	197.5304739
11869	p1	36.6042	46,XY	167.4725851	132.4954983	107.8896229	227.1114081
11869	s1	33.6858	46,XX	235.3317401	207.1063	169.6550673	268.0249946
11872	fa	43.301	46,XY	234.8111734	207.9088802	182.2726188	228.9092631
11872	mo	43.3723	46,XX	202.1104046	174.9726935	157.635019	217.9255858
11872	p1	43.6185	46,XX	214.0970713	182.5451116	171.0660996	205.8873154
11872	s1	41.3866	46,XX	190.3148062	164.5009196	151.2114227	256.00373
11883	fa	39.2506	46,XY	191.2879171	157.8180265	122.5581265	228.7442003
11883	mo	39.1911	46,XX	201.8887293	162.6410793	133.3637824	252.6497045
11883	p1	39.0515	46,XY	160.4780955	129.6953044	104.5581689	252.2782217
11883	s1	42.44	46,XX	160.3838279	127.1793225	103.9753377	252.3299788
11888	fa	38.3196	46,XY	268.676946	222.5482986	184.7641068	256.7490439
11888	mo	43.5788	46,XX	203.9284841	165.5592309	135.8135913	256.3212743
11888	p1	47.5011	46,XY	220.8226176	214.4037509	179.8733082	265.7932357
11888	s1	33.625	46,XY	202.974593	158.7238415	127.7509789	269.0287259
11892	fa	39.6802	46,XY	266.9143248	286.2961028	236.2009264	338.6240347
11892	mo	44.0811	46,XX	261.1169898	270.844444	226.8659357	293.5676542
11892	p1	39.7881	46,XY	253.1768943	265.9523538	223.2555295	321.8822372
11894	fa	39.3847	46,XY	213.9642359	184.0589945	148.2761918	256.5977344
11894	mo	39.8195	46,XX	166.3395728	126.1976516	112.465668	209.988067
11894	p1	43.4086	46,XY	242.990782	204.928719	169.4002264	258.807496
11894	s1	32.684	46,XY	200.3812896	174.573819	139.9279974	255.7828988
11895	fa	38.4276	46,XY	341.7954624	347.278923	290.4731669	275.5496242
11895	mo	39.4499	46,XX	305.2407545	308.4935125	258.2575198	252.2316254
11895	p1	41.2862	46,XY	339.8310096	334.9388009	283.701253	277.7441373
11895	s1	39.6458	46,XY	404.4587235	407.613237	342.3294944	250.7789117
11897	fa	41.616	46,XY	171.0288815	142.2186959	110.3762976	248.0246393
11897	mo	35.9778	46,XX	205.2039371	169.9144055	133.6798433	266.0456042
11897	p1	42.3216	46,XY	196.1554807	158.0891551	125.407357	260.2662541
11897	s1	39.9978	46,XY	180.3521607	140.3634525	112.7071989	245.8531914
11901	fa	41.0097	46,XY	261.0490891	215.891909	168.9575881	245.3761342
11901	mo	40.8211	46,XX	221.5601989	183.9800377	145.24727	256.478323
11901	p1	41.3761	46,XY	268.5905049	227.5078737	176.1607949	243.9580594
11901	s1	35.8526	46,XX	207.9587553	174.6355948	139.7005145	261.979225
11905	fa	45.5667	46,XY	176.3026735	159.0320756	128.9254361	207.7637274
11905	mo	41.1237	46,XX	244.3346496	224.5154123	184.9165647	237.9279914
11905	p1	39.5723	46,XY	164.8315998	148.5507998	117.4712278	225.7151117
11905	s1	40.3837	46,XY	204.464536	188.3900026	153.0223003	218.1648978
11909	fa	41.1316	46,XY	423.8115775	466.1311437	378.8326574	283.4459827
11909	mo	37.6791	46,XX	375.6327367	403.3824898	338.5654116	234.9788978
11909	p1	43.2576	46,XY	455.4884675	501.9790196	409.7783203	296.7968406
11909	s1	44.8704	46,XY	346.149708	371.8000127	308.5781867	219.081828
11916	fa	40.4535	46,XY	146.2058396	126.3559742	102.7368872	270.5536722
11916	mo	38.1858	46,XX	334.6871494	286.928949	234.0466875	276.7131342
11916	p1	39.8294	46,XX	258.9985945	207.6262905	174.5517967	276.4625839
11916	s1	37.0744	46,XX	174.8353916	148.7717725	120.1562264	247.8781554
11917	fa	32.8178	46,XY	220.3047505	191.4767941	155.581016	277.3318592
11917	mo	28.6186	46,XX	286.9207077	244.7374989	202.2060245	243.6749654
11917	p1	30.0239	46,XY	283.6285254	252.4228946	200.5711006	250.7432164
11917	s1	28.737	46,XX	252.8903624	217.8429504	178.3549663	251.7985136
11918	fa	54.5904	46,XY	377.4334202	380.7664183	311.0368612	243.576717
11918	mo	47.5409	46,XX	290.4733718	285.6603003	232.4932847	262.770522
11918	p1	33.7947	46,XX	341.2281645	346.3496773	282.6013152	239.7028513
11918	s1	45.0202	46,XY	376.9979729	380.2080975	312.4924663	264.9758211
11919	fa	38.1564	46,XY	248.7368685	239.8650956	202.460924	262.048692
11919	mo	40.537	46,XX	285.0256003	284.4249076	237.320966	256.7749044
11919	p1	39.4061	46,XY	360.0692314	353.9055684	301.759203	278.9027859
11919	s1	38.9473	46,XY	292.3694325	295.6014661	245.4528727	266.9247932
11920	fa	37.8481	46,XY	225.173969	185.7170695	139.9191329	200.8917727
11920	mo	35.2019	46,XX	240.1018519	205.1805506	153.1883222	252.0182337
11920	p1	33.7479	46,XY	193.3514944	161.6036387	125.1392432	230.9954566
11920	s1	28.3139	46,XY	233.1841154	197.5807026	155.6571154	202.5407665
11922	fa	37.0762	46,XY	223.8800279	198.3886379	155.2760711	224.9871729
11922	mo	45.7278	46,XX	181.3370603	160.9602187	124.5990404	259.6492742
11922	p1	47.1578	46,XY	240.590177	215.329759	169.5549835	236.1852167
11922	s1	46.7428	46,XY	223.2684627	198.4010726	154.3380656	232.2044101
11924	fa	42.4127	46,XY	264.7001554	239.7919239	189.0716696	226.5489752
11924	mo	41.5798	46,XX	232.4812562	209.4223362	168.6578579	251.963376
11924	p1	41.5316	46,XY	254.811708	236.4944676	185.8910645	233.169064
11924	s1	39.662	46,XX	265.9296921	239.4096356	192.2036206	240.698364
11928	fa	40.6246	46,XY	253.0696959	232.8975406	205.1809331	225.3029685
11928	mo	45.816	46,XX	318.4008899	293.6602405	276.5186834	216.52438
11928	p1	46.2441	46,XX	352.5458495	324.802598	303.9641094	214.8394682
11928	s1	43.3103	46,XY	309.0743645	289.9997118	266.2658381	234.7110262
11933	fa	36.0505	46,XY	232.058573	198.9551635	165.3478685	303.7094085
11933	mo	37.0687	46,XX	149.5886063	119.5824059	95.66381699	206.4667643
11933	p1	50.6968	46,XY	149.0554529	113.1104444	89.44509318	248.566392
11933	s1	42.6637	46,XY	190.1949594	154.060921	124.3636472	254.9078971
11935	fa	38.5468	46,XY	204.0913634	165.8391067	131.6494927	295.0585257
11935	mo	34.2449	46,XX	210.5974804	166.9110876	132.1097935	237.6209533
11935	p1	36.6641	46,XY	202.0723269	165.2243625	128.3437113	259.9178186
11935	s1	41.9037	46,XY	263.4562843	206.5956233	173.1945707	281.757403
11939	fa	40.6359	46,XY	235.8201865	195.7998515	162.6012139	220.6966405
11939	mo	40.8393	46,XX	246.034816	202.4405086	160.4309248	235.7670671
11939	p1	41.5963	46,XY	191.7723617	160.541594	125.4228541	240.738195
11939	s1	35.3634	46,XY	250.3457208	204.7917835	167.7585677	255.461628
11940	fa	36.1997	46,XY	232.2705475	211.7464851	196.6054967	238.8803414
11940	mo	40.677	46,XX	255.9631681	238.3180592	219.5968238	207.3230816
11940	p1	43.1545	46,XX	286.931678	259.9284617	243.0678916	258.2048797
11940	s1	51.4753	46,XY	227.460549	209.599506	188.5055551	192.851059
11941	fa	34.0831	46,XY	218.6028286	175.1470418	139.4732287	195.3829375
11941	mo	37.4087	46,XX	229.1794007	189.1332577	159.9804324	242.1947323
11941	p1	47.9898	46,XY	314.5861025	278.7229759	227.1228469	211.7614249
11941	s1	40.9602	46,XX	287.0407928	263.1224401	218.4222733	222.8208144
11942	fa	35.7742	46,XY	155.6922452	122.5392943	99.78811546	257.2589018
11942	mo	36.1669	46,XX	158.3532132	121.3554647	102.3884638	211.8322015
11942	p1	35.7318	46,XY	178.7280759	149.6178376	120.1355655	221.665411
11942	s1	32.8182	46,XY	218.247066	182.8733218	153.0798967	267.7356865
11944	fa	35.4719	46,XY	146.8663248	133.5764419	115.1918373	212.2219942
11944	mo	35.7115	46,XX	225.4749388	204.0517377	176.6997559	222.6733685
11944	p1	34.5384	46,XY	198.7812466	191.8094008	157.8056115	204.3965246
11944	s1	35.1361	46,XX	185.9955607	174.5093968	147.0999912	206.983089
11946	fa	44.8536	46,XY	242.6974684	212.5925545	170.9676221	273.6979605
11946	mo	31.0328	46,XX	329.4667532	289.1126331	229.4385296	227.0591436
11946	p1	37.9079	46,XY	223.8574418	178.2872914	145.9129451	228.4591064
11946	s1	39.8247	46,XY	267.9524049	232.4897462	183.0547374	249.3236526
11947	fa	43.4172	46,XY	223.4881012	196.8260722	159.281268	215.2812501
11947	mo	43.2526	46,XX	182.267536	157.2924109	125.9611368	221.6028823
11947	p1	41.1227	46,XY	166.5364284	144.5187208	113.8326683	219.9693974
11947	s1	39.581	46,XY	149.445441	135.246484	108.4560774	204.8829255
11948	fa	44.9842	46,XY	215.4502063	182.345977	145.0541894	231.9036462
11948	mo	49.6024	46,XX	205.1933527	171.4651469	143.6004441	265.9798653
11948	p1	44.2955	46,XX	226.6244061	179.690436	148.431481	217.6084338
11948	s1	41.784	46,XY	230.0497798	187.5688253	155.6155466	205.5397455
11954	fa	32.7931	46,XY	110.2256688	85.47471547	66.20132488	211.856198
11954	mo	41.9772	46,XX	176.6592833	144.6596639	114.1708674	245.7737191
11954	p1	27.9465	46,XY	164.4131614	132.2994197	106.2661395	246.789135
11954	s1	32.1325	46,XX	162.3564068	133.7049369	104.2273918	261.2179811
11957	fa	32.7974	46,XY	332.8636438	300.120885	245.0106817	230.8175305
11957	mo	30.5634	46,XX	248.1516658	218.1809065	179.9230452	236.9114098
11957	p1	30.7519	46,XY	290.3407931	250.3937254	215.5569791	257.8019838
11957	s1	30.3246	46,XY	263.8028941	231.7533628	192.7647301	204.7618869
11963	fa	47.5535	46,XY	248.5750532	231.1074506	212.3549266	233.2409074
11963	mo	40.2878	46,XX	196.0973554	175.1971002	162.48459	196.67357
11963	p1	47.2958	46,XY	173.6001637	157.7148163	143.6045766	216.6068666
11963	s1	41.1435	46,XX	172.348672	153.2342255	139.49745	210.1359212
11964	fa	34.9349	46,XY	195.3424503	177.0867973	142.4233837	253.3692597
11964	mo	36.0792	46,XX	254.3102493	225.5169554	183.2627479	272.9229854
11964	p1	35.8998	46,XX	183.2629554	163.9371835	133.2740944	303.9573552
11964	s1	49.408	46,XX	237.745807	210.7321385	174.279334	286.4167946
11966	fa	42.5957	46,XY	349.9127684	345.5689563	280.4018558	239.7163164
11966	mo	42.3016	46,XX	365.993656	358.5529403	299.7579288	242.7102772
11966	p1	39.0947	46,XY	363.1371498	367.8433678	301.1601744	227.7440875
11966	s1	42.8039	46,XY	345.4586921	341.167049	281.5031651	219.2246366
11969	fa	36.7568	46,XY	232.2796101	196.1021953	158.6569016	296.887102
11969	mo	35.5238	46,XX	229.0780867	192.6549073	149.9496112	271.8177672
11969	p1	41.3188	46,XY	233.4373632	197.6454141	156.044706	295.1607005
11969	s1	39.1129	46,XY	219.5931301	188.3588572	147.0343544	262.7346489
11977	fa	39.253	46,XY	271.2147632	263.6437704	214.8537267	268.0336272
11977	mo	39.5191	46,XX	314.3557209	306.1070832	254.6311361	288.411853
11977	p1	39.689	46,XY	353.2762052	353.4580085	284.6704797	309.538688
11977	s1	38.5717	46,XX	332.0374337	311.8100729	261.7456148	240.6699624
11979	fa	39.2461	46,XY	282.5310382	258.5444126	217.0754971	258.2137919
11979	mo	30.4993	46,XX	263.2759124	239.3416109	191.8616712	330.3552314
11979	p1	42.4204	46,XY	280.4779354	257.63818	205.2396174	266.405817
11979	s1	40.803	46,XX	244.8765177	210.8278225	167.7058059	279.2218932
11981	fa	48.0115	46,XY	209.7109636	181.8830428	143.7963821	242.1451542
11981	mo	43.0011	46,XX	177.4230475	150.1642818	120.7769104	314.7736121
11981	p1	38.9153	46,XX	189.0154542	162.2701048	132.93863	272.6442571
11981	s1	38.3189	46,XX	167.5782393	136.6661905	118.1724945	277.5837114
11982	fa	39.4277	46,XY	208.4896904	187.777874	174.4550151	212.6402847
11982	mo	41.1016	46,XX	265.6527172	247.2380389	226.5314895	230.5797912
11982	p1	44.1283	46,XY	270.5099637	246.9430805	227.0435677	211.887602
11982	s1	42.8252	46,XX	204.1474452	182.6201681	169.2257518	232.7196245
11984	fa	39.8403	46,XY	178.0863546	147.7337762	112.7223774	217.0890421
11984	mo	39.6525	46,XX	166.5710515	138.1668853	105.1283021	236.4404399
11984	p1	41.7244	46,XY	198.1101606	166.5493566	125.4401102	231.7675901
11984	s1	36.21	46,XX	156.4774448	129.67984	96.38957932	231.7899945
11986	fa	35.9674	46,XY	306.6721531	293.8898066	252.5047682	275.2198421
11986	mo	35.4945	46,XX	287.3391263	280.3773402	236.1182718	224.1557853
11986	p1	36.1863	46,XY	281.8248895	266.467809	231.1469626	250.0076338
11986	s1	35.7705	46,XX	347.5181099	346.4656186	298.3937415	252.284392
11989	fa	40.6979	46,XY	318.1726482	293.833374	240.5486933	229.1147112
11989	mo	40.8079	46,XX	296.3555655	281.4711958	230.5442492	265.00905
11989	p1	42.4724	46,XY	271.7665898	253.3856832	213.0356027	251.0589084
11989	s1	41.112	46,XX	376.2275971	351.0807202	294.3844457	258.2946162
11990	fa	44.9639	46,XY	194.4125138	168.8336728	134.1701528	261.858186
11990	mo	41.4236	46,XX	246.0205093	214.3479489	173.6224439	259.0961242
11990	p1	46.4297	46,XY	165.2665398	134.3126391	107.5097764	233.7240073
11990	s1	33.2502	46,XY	207.0863354	180.4762862	145.3942132	244.3882647
11993	fa	39.6995	46,XY	272.4981771	230.0749348	177.6314563	218.9987404
11993	mo	35.129	46,XX	200.6264595	163.5145296	129.8031066	240.2999194
11993	p1	42.3829	46,XY	281.3478533	236.6270991	194.0145672	241.6259841
11993	s1	34.1004	46,XY	330.0521501	301.891223	248.4516311	254.9721673
11998	fa	41.5028	46,XY	210.0444906	177.218954	134.8721853	215.8091972
11998	mo	40.9326	46,XX	191.0021302	159.1934991	126.3227843	277.9311913
11998	p1	35.0236	46,XY	169.7543056	139.3484415	111.8923621	255.6104082
11998	s1	34.8743	46,XY	238.8588297	203.811136	161.8525198	237.1745819
12001	fa	38.5686	46,XY	171.8678782	143.418373	117.477257	205.6239557
12001	mo	34.6373	46,XX	189.5437219	154.2457423	126.4879191	221.6640147
12001	p1	40.1949	46,XY	157.8246202	129.0576317	108.1301359	229.2998851
12001	s1	34.6079	46,XX	188.1372312	164.4208734	132.0507745	226.223607
12006	fa	34.6846	46,XY	196.6552979	164.6794475	128.0293464	222.530465
12006	mo	34.0945	46,XX	150.0219724	127.6147702	100.1221116	229.6099962
12006	p1	44.0699	46,XY	126.8700797	109.0269984	85.2804295	205.9296146
12006	s1	42.1391	46,XX	210.4102022	180.7640806	139.5788393	248.6226697
12007	fa	40.4068	46,XY	331.6094286	374.1127889	307.1494568	300.6897129
12007	mo	42.3542	46,XX	308.8633965	340.178026	280.4754506	269.0318339
12007	p1	40.4561	46,XX	428.6236533	461.2013427	397.7559214	314.2056993
12007	s1	44.6722	46,XY	377.7878365	418.8560879	352.0171382	316.1986484
12010	fa	36.9238	46,XY	221.5959765	214.8294182	185.8638602	226.8589871
12010	mo	35.8887	46,XX	318.3130451	310.0938802	266.0926698	210.7249532
12010	p1	35.7592	46,XX	266.2911536	263.2627043	225.8214203	214.1105363
12010	s1	36.111	46,XY	284.6229872	280.0776869	230.1863698	208.2200177
12014	fa	37.7162	46,XY	278.3991659	237.7840849	199.360487	234.1526216
12014	mo	36.8932	46,XX	186.9422157	158.915585	131.5790805	210.844696
12014	p1	42.6042	46,XY	234.2872461	188.8108158	157.1320824	199.3529447
12014	s1	40.4722	46,XY	226.2867879	192.8408702	158.5066622	228.4322825
12015	fa	34.5582	46,XY	210.9582655	178.1624773	138.3827861	254.6723073
12015	mo	41.0648	46,XX	170.7222697	147.8739459	114.5000097	237.202005
12015	p1	40.1239	46,XY	172.1713544	147.5326672	113.4786665	247.4383119
12015	s1	40.8462	46,XX	206.4889673	182.5419867	145.1080721	278.4347136
12019	fa	35.1057	46,XY	194.5079554	172.3628128	156.1161483	207.8918832
12019	mo	36.2348	46,XX	207.7766354	180.835589	165.9016562	214.9182736
12019	p1	35.5838	46,XY	181.4797164	155.4126309	141.5511178	200.526528
12019	s1	37.7536	46,XY	218.2916742	186.1014579	172.9823558	213.7459126
12020	fa	39.5542	46,XY	247.061082	251.0592013	207.1023221	274.496662
12020	mo	42.1387	46,XX	314.0513884	318.2758956	264.917997	266.4426157
12020	p1	44.0473	46,XY	248.2987529	252.6487848	213.1301275	286.7925621
12020	s1	42.8428	46,XY	221.5235618	217.7134134	184.3079039	285.3856193
12021	fa	38.6747	46,XY	375.0157258	397.7346307	315.9950389	307.9256951
12021	mo	40.6733	46,XX	207.832182	214.4178811	168.9876815	243.1621386
12021	p1	40.5236	46,XY	280.9177862	296.2287354	239.5155745	262.8797715
12021	s1	38.7991	46,XY	271.7814552	281.2900956	230.9292398	253.4179512
12029	fa	62.1405	46,XY	198.9699095	166.7083075	130.9686919	218.0233928
12029	mo	38.3609	46,XX	293.5483607	231.210578	191.2577651	216.515228
12029	p1	33.6912	46,XY	206.1504242	173.3380869	142.8309668	240.6442941
12029	s1	35.4052	46,XY	269.7971114	228.3521489	185.0037094	209.7140234
12030	fa	36.4763	46,XY	188.0760176	168.5174132	137.6321977	232.8302247
12030	mo	37.3802	46,XX	183.5194328	163.8527117	139.8795798	280.9572894
12030	p1	53.8001	46,XY	184.0417038	157.0354385	132.0629516	278.6350776
12030	s1	37.9395	46,XX	196.8422502	181.5396168	147.976647	246.9821733
12032	fa	40.4309	46,XY	313.5490175	336.1336183	281.6428358	267.2632618
12032	mo	45.8917	46,XX	338.4477984	369.8372168	318.3714412	240.0353027
12032	p1	39.6579	46,XY	273.3005061	303.4540488	258.9148694	252.6685929
12032	s1	38.1601	46,XX	272.7250136	293.4213291	243.1602643	245.6436205
12033	fa	37.5806	46,XY	254.5541197	234.2701484	192.423928	217.6083203
12033	mo	38.0466	46,XX	326.7133208	303.7733043	251.6769786	223.9165776
12033	p1	44.9419	46,XY	329.2905914	310.7193614	251.5941694	216.5845015
12033	s1	38.298	46,XY	257.9167725	234.2642828	194.2477414	205.5295812
12036	fa	42.3936	46,XY	296.832378	305.5942888	251.901073	286.3807447
12036	mo	36.1555	46,XX	256.2712117	264.1742008	213.3335177	305.1337821
12036	p1	44.6722	46,XY	253.9865494	265.2426905	214.6325157	287.3810144
12036	s1	38.0992	46,XX	262.7013255	267.8784702	227.0798337	267.4742178
12037	fa	41.504	46,XY	309.5164902	299.3682751	237.1822796	235.2643895
12037	mo	38.2993	46,XX	240.9701015	193.4471836	159.2767144	292.4339748
12037	p1	42.8463	46,XY	235.8835636	196.7940776	162.9164401	245.456646
12037	s1	34.628	46,XY	231.5156561	192.2331547	152.1121636	246.8343585
12041	fa	43.5684	46,XY	262.0833384	227.0863701	188.2099565	212.7941162
12041	mo	42.8023	46,XX	264.9109978	234.0364737	192.1610131	246.0725491
12041	p1	40.1071	46,XY	261.098495	210.3266593	176.6417085	217.5491238
12041	s1	73.4001	46,XY	321.779041	308.0858886	245.1871319	258.138793
12044	fa	36.2746	46,XY	265.8390967	274.2407779	222.9640942	270.6292266
12044	mo	42.9453	46,XX	342.6365071	356.2889608	297.2013235	344.9814201
12044	p1	46.2269	46,XY	244.0865712	243.660621	202.9518166	299.8928265
12044	s1	48.1121	46,XY	310.1783341	322.967472	265.315101	307.2184673
12048	fa	34.0812	46,XY	262.1145767	224.9612409	180.0007042	291.8251724
12048	mo	30.9638	46,XX	345.3454324	302.5394396	243.1686895	244.9487936
12048	p1	32.0792	46,XY	248.7612555	210.918661	170.6507644	278.1761834
12048	s1	34.6794	46,XX	376.4649708	337.1479659	268.7805056	305.5742669
12052	fa	40.187	46,XY	312.8436629	333.4760313	276.0989044	287.0187247
12052	mo	52.5046	46,XX	293.9785769	314.4151568	265.8337237	245.210943
12052	p1	43.3378	46,XY	277.8690769	293.702504	248.0724294	241.5822822
12052	s1	45.6049	46,XX	297.8598565	318.5365614	270.8613914	269.8102489
12053	fa	40.4789	46,XY	214.5255583	177.3170399	136.5410951	218.6691734
12053	mo	36.6714	46,XX	230.6615717	188.724624	144.7934903	206.0055628
12053	p1	34.4333	46,XY	157.2527476	126.2002319	100.4078416	239.5842886
12053	s1	37.7712	46,XX	176.0429037	145.2051629	112.302142	207.675173
12055	fa	40.5756	46,XY	241.5215735	257.2693902	208.936898	241.378424
12055	mo	38.6821	46,XX	307.0403499	318.3358217	265.1855336	301.0395759
12055	p1	47.0405	46,XY	327.4774598	348.4174803	285.3609124	296.3094663
12055	s1	40.5107	46,XX	303.9498377	310.9831847	254.6510756	304.9403518
12056	fa	46.2381	46,XY	330.6593928	347.5891066	288.4243369	257.5728174
12056	mo	41.7637	46,XX	221.8986906	230.317649	190.3415326	279.9170548
12056	p1	46.3955	46,XY	261.181989	272.2724523	223.8628029	265.3224688
12056	s1	43.4227	46,XY	275.6452747	280.3781679	234.7174789	264.1960873
12057	fa	38.7236	46,XY	142.9542565	123.4116321	117.1072249	219.0073254
12057	mo	41.0426	46,XX	287.4918692	262.6914815	247.0855484	223.6478905
12057	p1	35.4305	46,XY	242.0573741	220.6817923	204.8180711	231.5344171
12057	s1	38.3533	46,XX	207.3167826	186.2886229	178.6132267	220.2812378
12060	fa	37.2131	46,XY	284.3105213	245.7772601	198.9261846	252.5248207
12060	mo	41.0028	46,XX	226.3845396	201.1722176	165.7064071	260.314212
12060	p1	36.0112	46,XY	248.3579821	215.7025316	171.9041113	246.0577462
12060	s1	36.5095	46,XX	239.3092776	203.7857174	172.1340108	220.6417689
12061	fa	56.0619	46,XY	169.2442055	128.8998308	105.6913876	240.6321855
12061	mo	32.8666	46,XX	261.1425875	227.1420997	188.5366907	218.2582001
12061	p1	45.3657	46,XX	184.8067958	148.2530876	122.6605122	221.8396077
12061	s1	38.4334	46,XY	234.4232558	198.8903362	160.4567902	217.9429677
12062	fa	44.3297	46,XY	454.4099141	461.6558129	370.424343	253.7796378
12062	mo	42.616	46,XX	258.2730787	259.8307922	205.944872	313.6291494
12062	p1	28.5264	46,XY	256.6319692	246.1818361	203.2832744	261.4930221
12062	s1	49.1782	46,XX	196.5185303	191.0729592	153.4772182	268.5300896
12066	fa	43.5727	46,XY	219.0637716	228.5514805	194.4440747	243.030708
12066	mo	46.2092	46,XX	132.5523474	134.7671909	110.468911	289.2361673
12066	p1	46.0278	46,XY	192.8581093	189.5183921	164.1090819	230.6196985
12066	s1	45.7792	46,XX	223.4574534	237.3589296	194.2114905	258.2352171
12068	fa	38.7918	46,XY	222.2202666	178.3190899	132.7395652	211.6454364
12068	mo	34.4281	46,XX	205.7381155	163.6296688	125.3706517	237.2514226
12068	p1	36.7659	46,XY	258.8232293	212.4632138	159.9774066	236.6916577
12068	s1	42.5591	46,XY	207.1798089	165.9061232	124.6329614	236.0616237
12070	fa	41.9103	46,XY	270.0381364	294.5527992	248.5466978	309.1129515
12070	mo	39.187	46,XX	311.9415921	333.6359272	282.2725223	335.5852326
12070	p1	43.0785	46,XY	241.9197031	251.7872681	214.8112554	339.5918484
12070	s1	32.3664	46,XY	279.6484562	297.7126078	249.7268773	302.540304
12071	fa	42.3169	46,XY	290.1372818	313.1454324	261.1242003	317.6674681
12071	mo	40.7292	46,XX	286.5994304	305.9144221	257.9291189	284.0350574
12071	p1	37.601	46,XX	317.2290904	351.68549	295.5210412	307.2806002
12071	s1	38.0863	46,XY	237.0757446	249.3987381	211.256366	277.3088859
12072	fa	43.2037	46,XY	357.9008599	294.4649305	237.2904791	239.4327377
12072	mo	43.6202	46,XX	187.6640829	155.2664039	122.4493851	229.6951208
12072	p1	39.3092	46,XX	306.1476878	264.2917063	217.6823746	217.2916768
12072	s1	34.6125	46,XX	263.4186872	218.4539016	178.0824847	206.1195825
12073	fa	41.7609	46,XY	206.4450487	183.8667148	144.3754006	217.7251135
12073	mo	29.7106	46,XX	231.3912346	206.4227136	166.0213302	209.2477443
12073	p1	39.4908	46,XX	199.6473731	170.8718548	136.2059011	224.4761768
12073	s1	46.7484	46,XX	266.9518617	232.6014413	190.8266379	205.0730017
12076	fa	46.6238	46,XY	273.4758377	304.0787265	255.5917793	301.4634564
12076	mo	36.927	46,XX	297.6424129	343.4686685	289.2884158	311.4482964
12076	p1	40.8153	46,XY	304.085258	351.6266013	298.0949137	299.6682516
12076	s1	39.1118	46,XY	198.3525212	202.3909053	159.8963314	259.8562654
12078	fa	36.6674	46,XY	202.2615974	166.9194757	129.961219	217.1997131
12078	mo	32.1335	46,XX	184.1760372	157.0165231	125.3848268	285.0677063
12078	p1	38.0348	46,XY	203.589417	167.6528682	142.1654204	259.7664583
12078	s1	33.2529	46,XX	196.8962832	164.343312	130.1803251	239.220545
12083	fa	34.1418	46,XY	214.2785434	186.9372967	145.1911342	217.6000152
12083	mo	35.7257	46,XX	208.8678941	170.7784129	132.6378489	219.4190968
12083	p1	36.1944	46,XY	190.5935916	155.0306688	123.4201976	203.9030557
12083	s1	35.5584	46,XX	185.4697314	152.9042884	119.7354212	214.4538664
12086	fa	45.1674	46,XY	212.6764299	176.1952261	146.9883146	212.9949865
12086	mo	46.3929	46,XX	238.8836104	198.8943701	164.0863149	240.4558948
12086	p1	40.2939	46,XY	229.8039294	197.9871683	163.4834719	225.4944194
12086	s1	40.6204	46,XY	225.54643	191.8398505	156.6849826	242.9272398
12090	fa	39.1724	46,XY	430.3855388	518.0638039	410.0162359	323.6656506
12090	mo	39.9512	46,XX	316.4353614	369.8352755	300.1773832	265.6248889
12090	p1	48.3809	46,XX	403.4269437	464.8404902	380.7542507	247.6897815
12090	s1	44.5066	46,XX	389.8192859	461.0557868	377.1603913	330.8672615
12091	fa	41.3752	46,XY	242.8404554	219.1755719	176.148353	248.4058803
12091	mo	34.7379	46,XX	245.3375231	204.6644001	165.0149644	235.2326307
12091	p1	39.4367	46,XX	267.338414	226.8915377	177.4898339	228.7607799
12091	s1	33.9874	46,XY	221.3461256	170.9927422	129.9601225	236.3330854
12096	fa	46.4285	46,XY	150.5359557	129.3795425	99.46060431	272.8430643
12096	mo	39.5488	46,XX	220.583527	192.8993119	149.9920773	221.4209757
12096	p1	41.2702	46,XY	138.6987254	116.3983562	91.90457037	247.7270234
12096	s1	42.3945	46,XY	112.6723904	94.3662849	73.33844407	250.5100409
12099	fa	34.6954	46,XY	391.402577	404.4472351	341.9029612	308.8944033
12099	mo	41.6621	46,XX	243.7288368	251.6247755	208.7918436	333.2023371
12099	p1	41.4795	46,XY	281.9144148	294.1244171	247.1635386	343.8715469
12099	s1	46.0244	46,XY	302.1374869	310.7722921	256.693551	282.7309136
12100	fa	40.3821	46,XY	171.5927567	168.9608423	139.5796652	258.7438452
12100	mo	46.8068	46,XX	211.9591819	214.0208382	178.1772449	309.7572105
12100	p1	44.1606	46,XY	196.0449375	198.11951	160.1305236	314.4778135
12100	s1	43.0388	46,XX	204.5761114	202.9014969	169.3890164	313.0425386
12101	fa	50.4154	46,XY	228.8423638	224.4165664	178.5707013	263.4137077
12101	mo	52.1724	46,XX	252.1959689	239.046152	188.856688	223.5275153
12101	p1	53.8625	46,XY	237.6719777	228.3977987	180.5134679	255.7012901
12101	s1	40.5901	46,XY	259.8792351	242.162686	197.8268921	247.0257932
12108	fa	40.4296	46,XY	234.6416726	239.4674508	196.9733397	252.6802227
12108	mo	44.0864	46,XX	332.9648302	339.6370718	280.958905	266.8398477
12108	p1	39.8888	46,XY	247.3471077	250.1580189	206.1198465	247.7138511
12108	s1	38.9486	46,XY	317.7041288	326.6084707	267.6597703	252.4384437
12111	fa	34.3108	46,XY	210.3670584	186.1511137	154.3082645	232.883326
12111	mo	31.4942	46,XX	202.1898285	180.2984895	150.8519029	261.6583056
12111	p1	34.5974	46,XY	217.0497963	195.4977361	157.7095389	254.8087142
12111	s1	30.5421	46,XX	189.0507495	167.3115007	139.4376942	234.7958073
12113	fa	36.1563	46,XY	216.9881779	166.1658598	144.8249222	202.0102209
12113	mo	38.9723	46,XX	153.8403005	118.3365399	101.4352929	211.3823883
12113	p1	42.4296	46,XY	272.5299774	246.4662634	184.6588231	224.4486034
12113	s1	38.2386	46,XY	149.902148	120.2273316	90.09587171	210.1588923
12115	fa	33.459	46,XY	207.242008	168.1394265	133.1287048	242.5319356
12115	mo	30.6675	46,XX	200.1669745	172.1571883	137.2903997	210.9498911
12115	p1	38.6718	46,XY	285.7627165	243.1625896	198.934107	246.0727036
12115	s1	34.1566	46,XY	223.3760245	176.3164199	137.9598672	216.6876694
12117	fa	36.7134	46,XY	313.0474018	308.3516356	266.048727	245.5477445
12117	mo	43.9331	46,XX	266.9483594	273.2781299	228.6353569	274.8401208
12117	p1	40.7748	46,XY	293.4082343	294.4593791	246.2712263	260.3830336
12117	s1	42.7917	46,XX	229.1561053	223.4643723	187.5915189	261.1957052
12118	fa	35.1923	46,XY	268.814485	284.7043606	237.2608023	284.933197
12118	mo	34.3098	46,XX	271.9789922	294.5959656	240.3420209	316.3301197
12118	p1	38.0605	46,XX	334.2313892	360.8713149	308.0875624	277.5661326
12118	s1	38.1933	46,XX	299.7071973	314.8553034	261.9524019	330.6475392
12120	fa	40.2754	46,XY	178.1255025	150.3723298	118.0513829	246.5820348
12120	mo	47.1053	46,XX	277.7193898	244.6905747	187.7777377	276.3974568
12120	p1	33.1645	46,XY	206.1705989	181.3283004	139.529919	270.6952034
12120	s1	38.6075	46,XX	229.1325386	201.6777539	152.5185521	236.6037088
12121	fa	36.4381	46,XY	156.7996893	126.0518296	103.0909954	212.4411101
12121	mo	37.8252	46,XX	258.9260872	215.6908032	177.0251931	214.0402616
12121	p1	36.4407	46,XY	199.0143079	167.0227727	130.464563	212.4663217
12121	s1	35.4857	46,XX	290.4159645	240.3668516	195.8612436	203.8481477
12130	fa	41.2254	46,XY	356.8380925	364.7782045	299.770368	283.3232837
12130	mo	45.5351	46,XX	242.2388972	245.5909039	196.0575468	279.0754225
12130	p1	41.5058	46,XX	282.3111883	285.2272692	230.8270169	259.4654798
12130	s1	41.0257	46,XY	289.5263381	289.0970206	238.5054571	317.3064447
12132	fa	35.7608	46,XY	189.8937307	180.2966975	144.921441	247.3177611
12132	mo	41.6429	46,XX	337.9343302	345.6531606	278.6123606	256.8147848
12132	p1	38.3984	46,XY	301.4051591	301.4060364	237.4524286	245.2013324
12132	s1	42.1675	46,XY	255.2776591	252.7097914	199.3698148	252.5241964
12134	fa	42.4114	46,XY	195.8264962	197.2189367	159.455398	240.6923414
12134	mo	41.0878	46,XX	261.5109677	266.2316456	223.3431822	284.3125419
12134	p1	43.4174	46,XY	178.0733706	173.5925299	142.5428515	240.0730378
12134	s1	40.4125	46,XY	297.4743646	317.751689	258.2658007	277.7779766
12150	fa	38.8751	46,XY	318.5290399	336.1878832	284.2841132	273.3853881
12150	mo	43.9966	46,XX	297.5584163	313.2343956	264.081467	260.2873933
12150	p1	39.3774	46,XY	333.2128371	361.5913864	301.0286781	244.4818056
12150	s1	42.4438	46,XX	334.854317	345.7159072	286.0711498	253.5115079
12152	fa	36.7374	46,XY	381.7933917	403.6335141	336.1161468	259.8207956
12152	mo	37.1358	46,XX	284.53629	299.1039636	260.0037341	295.3226084
12152	p1	38.0094	46,XY	374.045404	385.8745434	331.4464317	256.019531
12152	s1	34.8664	46,XY	280.4387506	307.1493208	255.3204996	295.0009129
12153	fa	39.45	46,XY	474.7184127	419.2847513	340.1458385	260.1887523
12153	mo	39.0836	46,XX	338.1896491	331.6690801	291.219335	267.6337622
12153	p1	40.6384	46,XY	336.6623856	296.8051867	239.3642466	278.9878497
12153	s1	41.937	46,XX	410.9334774	364.2069108	297.1679741	255.9569383
12154	fa	38.7475	46,XY	203.8034934	170.6781165	132.2779534	168.5451314
12154	mo	38.9228	46,XX	251.7634377	214.8522121	165.5079628	246.0619865
12154	p1	41.8979	46,XY	196.1956615	163.8738016	129.5913797	202.8228441
12154	s1	38.9481	46,XX	218.9817767	184.426386	145.415737	206.5930035
12157	fa	41.7309	46,XY	213.045142	177.9362413	140.0359606	217.5516967
12157	mo	37.8454	46,XX	208.8522397	172.9195673	135.0448579	209.2866554
12157	p1	33.756	46,XY	217.0971393	186.3863032	147.9644113	211.0958664
12157	s1	40.5959	46,XY	238.8698842	190.1429819	150.9737026	207.5900715
12161	fa	39.0477	46,XY	221.7909784	219.7312518	190.511605	218.6448501
12161	mo	40.369	46,XX	277.1795702	264.6154512	231.7790054	242.9570681
12161	p1	40.8786	46,XX	279.4985724	275.2183636	231.7282555	259.9325244
12161	s1	37.6253	46,XX	283.8856503	271.1625754	230.7071749	255.8018098
12162	fa	45.0888	46,XY	288.4632563	301.0440149	245.8569164	244.1998388
12162	mo	42.5357	46,XX	326.2389005	346.5647868	286.2320357	277.9463987
12162	p1	41.6944	46,XY	319.9741699	337.3185126	286.8431571	258.7401793
12162	s1	41.6922	46,XX	283.9997028	300.1916349	245.0965248	270.8600666
12163	fa	41.8749	46,XY	259.3170577	283.2453955	234.8468096	277.5644472
12163	mo	44.372	46,XX	376.302701	403.9312104	340.5398298	257.31941
12163	p1	45.0751	46,XY	413.279784	446.5382874	370.0625549	222.3094309
12163	s1	47.5507	46,XX	309.4411824	338.4896622	282.3195732	235.1132928
12170	fa	31.2557	46,XY	225.7589871	188.8377089	144.342312	207.487708
12170	mo	58.5017	46,XX	241.5222476	202.4140645	159.2474521	199.1864134
12170	p1	37.7878	46,XX	184.1497466	152.0937081	111.918838	212.5050724
12170	s1	35.5249	46,XX	159.9754072	136.5325654	100.0447573	209.4822142
12173	fa	39.5751	46,XY	194.4312076	165.1150815	131.2751368	224.5560073
12173	mo	38.5353	46,XX	247.7137621	203.985688	163.1389055	245.7935263
12173	p1	41.7348	46,XY	206.7423762	167.4934523	130.9874094	233.2001587
12173	s1	38.6175	46,XY	235.464804	195.0231302	156.1577005	239.9203461
12180	fa	37.9742	46,XY	320.5199757	341.6122586	293.3040504	245.1436036
12180	mo	41.6854	46,XX	436.3553733	459.233172	395.5189747	240.2726014
12180	p1	38.36	46,XY	509.3125023	546.9869755	465.1802224	236.8720861
12180	s1	39.6395	46,XX	436.1909989	458.0925721	384.3270811	250.0308827
12184	fa	43.679	46,XY	308.8446986	318.2345203	270.1424788	352.507654
12184	mo	42.5399	46,XX	294.6144436	310.9251811	262.6009934	360.4814064
12184	p1	36.3561	46,XX	236.6336285	244.869762	203.5190793	359.5761129
12184	s1	39.819	46,XX	329.3158439	340.8018418	290.2577496	306.2734908
12185	fa	33.6957	46,XY	317.8627214	290.7466184	229.2935498	222.3279489
12185	mo	36.0524	46,XX	219.0202843	193.3185787	153.6249089	257.5117705
12185	p1	30.0282	46,XY	228.5973024	185.8927767	150.6015456	197.6359853
12185	s1	45.1357	46,XX	284.095631	243.3125619	201.8758248	231.5797118
12187	fa	42.4081	46,XY	326.9986889	265.3217147	223.7108791	223.5069275
12187	mo	38.6789	46,XX	191.4660591	156.3822722	128.3373278	295.996692
12187	p1	37.2277	46,XY	279.7323794	221.6942117	171.1553494	179.6644936
12187	s1	36.1078	46,XX	311.3970408	280.090866	230.9334825	217.2956014
12189	fa	41.4484	46,XY	229.998812	198.9249529	152.3577911	206.4044024
12189	mo	39.3788	46,XX	278.2853929	236.1437455	188.1650363	236.7700135
12189	p1	40.3821	46,XY	191.9597527	157.7417389	123.2868028	215.7235979
12189	s1	38.8174	46,XX	297.1099167	244.3403229	196.694953	216.2053338
12197	fa	41.5699	46,XY	239.2200059	245.730072	205.7166363	263.8904792
12197	mo	37.4498	46,XX	250.2354877	258.2630105	203.8056278	271.8707211
12197	p1	37.6728	46,XY	238.6227253	241.4227258	201.6413257	243.3575067
12197	s1	39.4618	46,XX	254.8467211	258.0502509	211.4816523	213.7357316
12201	fa	41.2246	46,XY	247.666651	243.2259311	207.8698964	245.4790795
12201	mo	44.731	46,XX	285.4265228	291.8309834	243.8958814	308.0887013
12201	p1	43.5437	46,XY	317.2753999	324.2124036	268.7075283	300.3907332
12201	s1	45.5068	46,XY	243.8688209	237.8871747	199.1084116	235.4182722
12202	fa	33.5011	46,XY	192.2950754	167.3145936	136.8130201	262.5489219
12202	mo	39.5015	46,XX	317.3871618	272.3319947	212.9649085	271.0724555
12202	p1	33.7688	46,XY	245.0198878	212.1249148	159.8601865	237.1529904
12202	s1	39.3652	46,XY	245.5398204	209.065157	161.2122721	258.7911058
12204	fa	31.7387	46,XY	259.8324704	280.1167471	227.7406867	311.2968403
12204	mo	34.2378	46,XX	429.4841695	492.7782542	405.07334	198.5372699
12204	p1	40.8271	46,XX	356.6910721	382.9289609	329.1514705	235.2134402
12204	s1	43.3283	46,XY	344.1929766	377.4472227	316.9001939	274.0317663
12206	fa	42.1906	46,XY	294.0741663	283.5198506	245.8715133	235.0498111
12206	mo	42.3152	46,XX	153.9917832	143.1483325	121.2305113	238.301529
12206	p1	47.266	46,XY	240.8524316	224.4534996	197.6263417	236.3519913
12206	s1	43.6784	46,XY	293.029396	283.8958078	244.9151068	228.2431939
12210	fa	39.7366	46,XY	260.636637	237.4455856	192.0415939	234.416151
12210	mo	36.2244	46,XX	250.8450201	229.5721848	187.2262895	262.5115202
12210	p1	37.9891	46,XY	288.7782967	259.6658341	209.4377949	292.2449853
12210	s1	39.6842	46,XY	284.4717666	254.6395193	207.3416288	288.2821861
12211	fa	38.7324	46,XY	235.4035595	227.6212801	194.0867766	205.2237898
12211	mo	35.2897	46,XX	252.0336841	245.9776566	208.6183787	219.9969991
12211	p1	38.8298	46,XX	244.4729173	249.6729726	203.0236228	230.7167678
12211	s1	35.566	46,XX	212.4491232	210.4496852	178.3156198	225.0865926
12212	fa	38.9867	46,XY	200.8037577	164.4488626	133.0053582	209.3892711
12212	mo	38.9404	46,XX	117.2566458	90.62780051	68.45932073	233.2413739
12212	p1	39.2789	46,XY	176.5194457	150.2122507	126.614374	258.0905372
12212	s1	39.4453	46,XX	121.3843317	96.08113121	75.88263578	222.71746
12219	fa	37.971	46,XY	226.7102208	223.4527959	186.1885825	283.1425722
12219	mo	42.688	46,XX	320.4001448	321.9740149	274.8956772	266.5446074
12219	p1	42.8591	46,XY	271.987947	273.6692222	235.8392967	267.825896
12219	s1	42.0489	46,XX	219.4605771	215.4965981	178.9977859	270.6592948
[truncated: 5,211 more rows]
